# Supplementary material for: Structural insights into PA3488-mediated inactivation of Pseudomonas aeruginosa PldA
Source: Nat Commun. 2022 Oct 10;13:5979. doi: 10.1038/s41467-022-33690-2 (PMC9550806; doi:10.1038/s41467-022-33690-2)
Supplement: Supplementary file 4 — Source Data [file 41467_2022_33690_MOESM4_ESM.zip]

Archive with 57 entries (57 files):
- Source Data.xlsx
- TOF sourcedata/2022-06-28-YY0126/20.mgf
- TOF sourcedata/2022-06-28-YY0126/20/0_H6/1/1Ref/acqu
- TOF sourcedata/2022-06-28-YY0126/20/0_H6/1/1Ref/acqus
- TOF sourcedata/2022-06-28-YY0126/20/0_H6/1/1Ref/Analysis.FAmethod
- TOF sourcedata/2022-06-28-YY0126/20/0_H6/1/1Ref/AnalysisParameter.xml
- TOF sourcedata/2022-06-28-YY0126/20/0_H6/1/1Ref/fid
- TOF sourcedata/2022-06-28-YY0126/20/0_H6/1/1Ref/pdata/1/1r
- TOF sourcedata/2022-06-28-YY0126/20/0_H6/1/1Ref/pdata/1/peaklist.xml
- TOF sourcedata/2022-06-28-YY0126/20/0_H6/1/1Ref/pdata/1/proc
- TOF sourcedata/2022-06-28-YY0126/20/0_H6/1/1Ref/pdata/1/procs
- TOF sourcedata/2022-06-28-YY0126/20/0_H6/1/1Ref/sptype
- TOF sourcedata/2022-06-28-YY0126/40.mgf
- TOF sourcedata/2022-06-28-YY0126/40/0_H7/1/1Ref/acqu
- TOF sourcedata/2022-06-28-YY0126/40/0_H7/1/1Ref/acqus
- TOF sourcedata/2022-06-28-YY0126/40/0_H7/1/1Ref/Analysis.FAmethod
- TOF sourcedata/2022-06-28-YY0126/40/0_H7/1/1Ref/AnalysisParameter.xml
- TOF sourcedata/2022-06-28-YY0126/40/0_H7/1/1Ref/fid
- TOF sourcedata/2022-06-28-YY0126/40/0_H7/1/1Ref/pdata/1/1r
- TOF sourcedata/2022-06-28-YY0126/40/0_H7/1/1Ref/pdata/1/peaklist.xml
- TOF sourcedata/2022-06-28-YY0126/40/0_H7/1/1Ref/pdata/1/proc
- TOF sourcedata/2022-06-28-YY0126/40/0_H7/1/1Ref/pdata/1/procs
- TOF sourcedata/2022-06-28-YY0126/40/0_H7/1/1Ref/sptype
- TOF sourcedata/2022-06-28-YY0126/60.mgf
- TOF sourcedata/2022-06-28-YY0126/60/0_H9/1/1Ref/acqu
- TOF sourcedata/2022-06-28-YY0126/60/0_H9/1/1Ref/acqus
- TOF sourcedata/2022-06-28-YY0126/60/0_H9/1/1Ref/Analysis.FAmethod
- TOF sourcedata/2022-06-28-YY0126/60/0_H9/1/1Ref/AnalysisParameter.xml
- TOF sourcedata/2022-06-28-YY0126/60/0_H9/1/1Ref/fid
- TOF sourcedata/2022-06-28-YY0126/60/0_H9/1/1Ref/pdata/1/1r
- TOF sourcedata/2022-06-28-YY0126/60/0_H9/1/1Ref/pdata/1/peaklist.xml
- TOF sourcedata/2022-06-28-YY0126/60/0_H9/1/1Ref/pdata/1/proc
- TOF sourcedata/2022-06-28-YY0126/60/0_H9/1/1Ref/pdata/1/procs
- TOF sourcedata/2022-06-28-YY0126/60/0_H9/1/1Ref/sptype
- TOF sourcedata/2022-06-28-YY0126/80.mgf
- TOF sourcedata/2022-06-28-YY0126/80/0_H12/1/1Ref/acqu
- TOF sourcedata/2022-06-28-YY0126/80/0_H12/1/1Ref/acqus
- TOF sourcedata/2022-06-28-YY0126/80/0_H12/1/1Ref/Analysis.FAmethod
- TOF sourcedata/2022-06-28-YY0126/80/0_H12/1/1Ref/AnalysisParameter.xml
- TOF sourcedata/2022-06-28-YY0126/80/0_H12/1/1Ref/fid
- TOF sourcedata/2022-06-28-YY0126/80/0_H12/1/1Ref/pdata/1/1r
- TOF sourcedata/2022-06-28-YY0126/80/0_H12/1/1Ref/pdata/1/peaklist.xml
- TOF sourcedata/2022-06-28-YY0126/80/0_H12/1/1Ref/pdata/1/proc
- TOF sourcedata/2022-06-28-YY0126/80/0_H12/1/1Ref/pdata/1/procs
- TOF sourcedata/2022-06-28-YY0126/80/0_H12/1/1Ref/sptype
- TOF sourcedata/2022-06-28-YY0126/Concise Summary Report (20).htm
- TOF sourcedata/2022-06-28-YY0126/Concise Summary Report (20)_files/88x31_logo_white.gif
- TOF sourcedata/2022-06-28-YY0126/Concise Summary Report (20)_files/score_gif.gif
- TOF sourcedata/2022-06-28-YY0126/Concise Summary Report (40).htm
- TOF sourcedata/2022-06-28-YY0126/Concise Summary Report (40)_files/88x31_logo_white.gif
- TOF sourcedata/2022-06-28-YY0126/Concise Summary Report (40)_files/score_gif2IXQDMHQ.gif
- TOF sourcedata/2022-06-28-YY0126/Concise Summary Report (60).htm
- TOF sourcedata/2022-06-28-YY0126/Concise Summary Report (60)_files/88x31_logo_white.gif
- TOF sourcedata/2022-06-28-YY0126/Concise Summary Report (60)_files/score_gifLMAWMBUQ.gif
- TOF sourcedata/2022-06-28-YY0126/Concise Summary Report (80).htm
- TOF sourcedata/2022-06-28-YY0126/Concise Summary Report (80)_files/88x31_logo_white.gif
- TOF sourcedata/2022-06-28-YY0126/Concise Summary Report (80)_files/score_gifNYQZPD0T.gif
