# Supplementary material for: Structural insights into PA3488-mediated inactivation of Pseudomonas aeruginosa PldA
Source: Nat Commun. 2022 Oct 10;13:5979. doi: 10.1038/s41467-022-33690-2 (PMC9550806; doi:10.1038/s41467-022-33690-2)
Supplement: Supplementary file 4 — Source Data [file 41467_2022_33690_MOESM4_ESM.zip › Source Data.xlsx]

## Sheet: Fig.1e
Fig. 1e
WT			S1071A			I1072A			L1073A			H167A			K169A			H855A			K857A
3079	2935	3208	2365	2348	2539	1110	1268	1309	989	911	944	120	131	117	62	70	66	91	93	88	55	59	54

## Sheet: Fig.5g
Fig. 5g
PldA			PldA-PA3488			PldA- VgrG4bCt			PldA-PA3488 -VgrG4bCt
3498	3599	3011	1453	1487	1235	1433	1851	1721	68	59	69

## Sheet: Supplementary Fig. 4b
Supplementary Fig. 4b	Purification of PldA-PA3488

## Sheet: Supplementary Fig. 5a
Supplementary Fig. 5a
substrate concentration	PldA			PldA_truncate
0	0.005255	0.0046	0.004952	-0.01257	-0.01197	-0.01228
0.78	0.005781	0.005327	0.005645	-0.0103	-0.01004	-0.00963
1.55	0.006794	0.00631	0.006678	-0.00698	-0.00571	-0.00635
3.125	0.007676	0.006798	0.007754	0.004341	0.002676	0.003546
6.25	0.009341	0.009042	0.009758	0.019847	0.02397	0.018952
12.5	0.018256	0.016436	0.01865	0.064112	0.072205	0.061552
25	0.03733	0.039003	0.03715	0.144483	0.155111	0.13533
50	0.091342	0.081801	0.088025	0.229053	0.258163	0.229859
100	0.17363	0.171688	0.17352	0.473407	0.476117	0.408731
200	0.228638	0.223443	0.219852	0.619033	0.639218	0.603527

## Sheet: Supplementary Fig. 7c
Supplementary Fig. 7c
Ca concentration (nM)	0.0			0.5			1.0			2.5			5.0			10.0
0	2934	2953	3008
0.5				3096	3010	2914
1							3070	3180	3225
2.5										3206	3228	2638
5													3137	3407	3579
10																3063	3334	3210
