# Supplementary material for: Structural insights into PA3488-mediated inactivation of Pseudomonas aeruginosa PldA
Source: Nat Commun. 2022 Oct 10;13:5979. doi: 10.1038/s41467-022-33690-2 (PMC9550806; doi:10.1038/s41467-022-33690-2)
Supplement: Supplementary file 4 — Source Data [file 41467_2022_33690_MOESM4_ESM.zip › TOF sourcedata/2022-06-28-YY0126/20.mgf]

CHARGE=1+

711.193934 1766.265397 1+
713.208742 1944.844194 1+
728.394123 90417.820156 1+
734.351366 2350.781809 1+
737.461815 6165.077016 1+
755.434276 3319.313063 1+
802.462965 15193.047775 1+
842.527931 5129.866333 1+
870.546711 4094.746340 1+
871.490023 4768.764534 1+
881.458569 6395.729684 1+
885.463467 3688.003304 1+
887.488269 1782.393545 1+
903.463411 4468.439220 1+
905.485373 23199.532829 1+
916.500660 1809.873485 1+
921.480472 3624.944095 1+
937.463191 5458.140940 1+
960.494205 23794.282035 1+
962.507302 103962.469577 1+
966.487583 2631.350633 1+
976.512694 6183.965079 1+
978.504991 11258.228042 1+
983.562700 16837.073863 1+
994.495030 12609.051942 1+
1005.625782 3333.765876 1+
1015.523554 2096.268766 1+
1037.558925 56285.598638 1+
1045.581535 2212.820417 1+
1065.553676 2945.673370 1+
1077.525977 2742.614843 1+
1114.507947 22070.541219 1+
1118.608807 4090.867013 1+
1130.498400 1889.026128 1+
1146.491951 2297.356380 1+
1171.662230 3118.621825 1+
1179.614114 1982.248632 1+
1219.660032 4178.880260 1+
1277.725833 1791.522681 1+
1306.676372 1781.945248 1+
1308.708350 2688.834744 1+
1311.573933 3459.967155 1+
1320.628401 1835.435454 1+
1323.659776 1657.382298 1+
1330.707229 3109.220948 1+
1335.716177 2504.379229 1+
1338.173852 1680.963673 1+
1338.702188 2209.279189 1+
1351.734577 2436.163203 1+
1353.745184 152358.331188 1+
1355.751637 62295.108574 1+
1369.745826 6128.921495 1+
1375.720025 2764.455522 1+
1379.747573 2394.755393 1+
1467.671687 7946.919432 1+
1475.787217 2745.565977 1+
1479.773561 12603.098008 1+
1481.747339 2268.592479 1+
1509.845799 27278.953380 1+
1520.757173 1859.634806 1+
1524.783865 1735.129478 1+
1542.739998 1549.599191 1+
1623.771975 1854.453145 1+
1638.882107 1594.975727 1+
1698.828425 5524.567395 1+
1794.817801 1527.897707 1+
1822.935928 1286.510142 1+
1824.924476 2154.510647 1+
1999.950131 2869.081989 1+
2014.905083 1325.018949 1+
2029.956146 1631.439267 1+
2084.934474 5557.931801 1+
2100.927139 2587.543166 1+
2211.069021 1812.809575 1+
2246.163225 5816.616384 1+
2261.142373 1107.658678 1+
2263.146571 1666.365090 1+
2283.162497 1546.657263 1+
2288.061054 2971.576818 1+
2404.091805 1159.875241 1+
2541.269135 709.894663 1+
2659.076118 723.449636 1+
2675.180985 1325.097291 1+
2815.180230 905.600877 1+
2831.174795 932.769809 1+
