# Supplementary material for: Structural insights into PA3488-mediated inactivation of Pseudomonas aeruginosa PldA
Source: Nat Commun. 2022 Oct 10;13:5979. doi: 10.1038/s41467-022-33690-2 (PMC9550806; doi:10.1038/s41467-022-33690-2)
Supplement: Supplementary file 4 — Source Data [file 41467_2022_33690_MOESM4_ESM.zip › TOF sourcedata/2022-06-28-YY0126/20/0_H6/1/1Ref/AnalysisParameter.xml]

<AnnotationParameter cid="CDB192E9-EFB1-4914-B70B-266C15471B3A">
	<BuildingBlockName>Amino Acids</BuildingBlockName>
	<FontFaceName>Arial</FontFaceName>
	<FontPointSize>80</FontPointSize>
	<FontOrientation>0</FontOrientation>
	<SearchTolerance>0.5</SearchTolerance>
	<SearchToleranceUnit>Da</SearchToleranceUnit>
	<StringType>0</StringType>
	<PreviewFlag>false</PreviewFlag>
	<ShowMassDifferenceFlag>false</ShowMassDifferenceFlag>
</AnnotationParameter>
