# Supplementary material for: Structural insights into PA3488-mediated inactivation of Pseudomonas aeruginosa PldA
Source: Nat Commun. 2022 Oct 10;13:5979. doi: 10.1038/s41467-022-33690-2 (PMC9550806; doi:10.1038/s41467-022-33690-2)
Supplement: Supplementary file 4 — Source Data [file 41467_2022_33690_MOESM4_ESM.zip › TOF sourcedata/2022-06-28-YY0126/20/0_H6/1/1Ref/pdata/1/peaklist.xml]

<?xml version="1.0"?>
<pklist version="1.0" creator="flexAnalysis 3.4.76.0" shots="500" date="2022-07-01T10:42:11.300+08:00" spectrumid="7168C68B-251A-4E24-9313-35704EBD4FAC">
<pk>
<absi>1766.265397110002</absi>
<area>199.0849913600800</area>
<chisq>59377.67798207503</chisq>
<goodn>781.1097619156919</goodn>
<goodn2>0.7812515406127469</goodn2>
<ind>1870.391638046022</ind>
<lind>1840.000000000000</lind>
<lmass>711.0094132935782</lmass>
<mass>711.1939337755698</mass>
<massemg>711.1760917981954</massemg>
<massgaussian>711.2048282978815</massgaussian>
<meth>4</meth>
<reso>10708.68036010299</reso>
<rind>2388.000000000000</rind>
<rmass>714.3402409535531</rmass>
<s2n>6.057373504580474</s2n>
<sigmaemg>0.01301991225716392</sigmaemg>
<tauemg>0.05344817158663773</tauemg>
<type>0</type>
</pk>
<pk>
<absi>1944.844194008679</absi>
<area>207.2793961155693</area>
<chisq>217564.7013564748</chisq>
<goodn>266.9123267779732</goodn>
<goodn2>0.6503288096696279</goodn2>
<ind>2201.985594883226</ind>
<lind>2173.000000000000</lind>
<lmass>713.0325072523682</lmass>
<mass>713.2087415175861</mass>
<massemg>713.1911912645877</massemg>
<massgaussian>713.2151911285534</massgaussian>
<meth>4</meth>
<reso>11299.60978666767</reso>
<rind>2718.000000000000</rind>
<rmass>716.3497985428161</rmass>
<s2n>6.774806293679470</s2n>
<sigmaemg>0.01373780319431717</sigmaemg>
<tauemg>0.04680702004907289</tauemg>
<type>0</type>
</pk>
<pk>
<absi>90417.82015590654</absi>
<area>10856.87538024303</area>
<chisq>3494508.730925832</chisq>
<goodn>60910.86788256680</goodn>
<goodn2>0.9742192687599076</goodn2>
<ind>4686.203639384294</ind>
<lind>4654.000000000000</lind>
<lmass>728.1962434572439</lmass>
<mass>728.3941226723232</mass>
<massemg>728.3796113058698</massemg>
<massgaussian>728.3955078866017</massgaussian>
<meth>4</meth>
<reso>9897.097120167357</reso>
<rind>5202.000000000000</rind>
<rmass>731.5671719650649</rmass>
<s2n>344.8530709739419</s2n>
<sigmaemg>0.02768272932826221</sigmaemg>
<tauemg>0.01813995752456776</tauemg>
<type>0</type>
</pk>
<pk>
<absi>2350.781809342489</absi>
<area>207.6553668659212</area>
<chisq>33532.21174915889</chisq>
<goodn>2342.020709082686</goodn>
<goodn2>0.8702775846600259</goodn2>
<ind>5653.662287744265</ind>
<lind>5629.000000000000</lind>
<lmass>734.1992029107880</lmass>
<mass>734.3513662592224</mass>
<massemg>734.3361680128523</massemg>
<massgaussian>734.3554204722738</massgaussian>
<meth>4</meth>
<reso>13622.80018781546</reso>
<rind>6159.000000000000</rind>
<rmass>737.4727216478956</rmass>
<s2n>8.299712287143221</s2n>
<sigmaemg>0.01549891108754764</sigmaemg>
<tauemg>0.02861085006179565</tauemg>
<type>0</type>
</pk>
<pk>
<absi>6165.077016302816</absi>
<area>616.9211600552593</area>
<chisq>43482.48608216629</chisq>
<goodn>14944.65650345826</goodn>
<goodn2>0.9480397444057370</goodn2>
<ind>6157.236144604832</ind>
<lind>6130.000000000000</lind>
<lmass>737.2934156683828</lmass>
<mass>737.4618151673955</mass>
<massemg>737.4534006392539</massemg>
<massgaussian>737.4621894646650</massgaussian>
<meth>4</meth>
<reso>11627.59258965879</reso>
<rind>6666.000000000000</rind>
<rmass>740.6110183401725</rmass>
<s2n>22.85266211799185</s2n>
<sigmaemg>0.02560657856326998</sigmaemg>
<tauemg>0.009265702156312727</tauemg>
<type>0</type>
</pk>
<pk>
<absi>3319.313062995259</absi>
<area>333.2858183367026</area>
<chisq>33388.16630404606</chisq>
<goodn>5005.333777319092</goodn>
<goodn2>0.9106085201899172</goodn2>
<ind>9046.298832023713</ind>
<lind>9019.000000000000</lind>
<lmass>755.2634382707895</lmass>
<mass>755.4342763864615</mass>
<massemg>755.4195717084518</massemg>
<massgaussian>755.4361683958413</massgaussian>
<meth>4</meth>
<reso>12066.21417227957</reso>
<rind>9548.000000000000</rind>
<rmass>758.5774105919687</rmass>
<s2n>12.01564606265292</s2n>
<sigmaemg>0.02199068735035326</sigmaemg>
<tauemg>0.02057692982702974</tauemg>
<type>0</type>
</pk>
<pk>
<absi>15193.04777491616</absi>
<area>1637.864482882188</area>
<chisq>118928.3529704346</chisq>
<goodn>40903.25365244130</goodn>
<goodn2>0.9685480447127385</goodn2>
<ind>16446.95392854632</ind>
<lind>16420.00000000000</lind>
<lmass>802.2890967139728</lmass>
<mass>802.4629645110446</mass>
<massemg>802.4513223335840</massemg>
<massgaussian>802.4638769048281</massgaussian>
<meth>4</meth>
<reso>12493.82992130689</reso>
<rind>16935.00000000000</rind>
<rmass>805.6144011714342</rmass>
<s2n>57.76919044169114</s2n>
<sigmaemg>0.02469035985791379</sigmaemg>
<tauemg>0.01400557029887750</tauemg>
<type>0</type>
</pk>
<pk>
<absi>5129.866332786440</absi>
<area>586.6685619221839</area>
<chisq>33056.62408381065</chisq>
<goodn>3017.307372493857</goodn>
<goodn2>0.8853589731342980</goodn2>
<ind>22581.82865182735</ind>
<lind>22555.00000000000</lind>
<lmass>842.3505898450438</lmass>
<mass>842.5279306785873</mass>
<massemg>842.5258562774139</massemg>
<massgaussian>842.5280399819829</massgaussian>
<meth>4</meth>
<reso>12222.08065816680</reso>
<rind>23061.00000000000</rind>
<rmass>845.6984682461591</rmass>
<s2n>19.12251347245350</s2n>
<sigmaemg>0.02920113134814528</sigmaemg>
<tauemg>0.002074401173331353</tauemg>
<type>0</type>
</pk>
<pk>
<absi>4094.746339941605</absi>
<area>697.5015303549778</area>
<chisq>303088.1367659279</chisq>
<goodn>298.4352777835819</goodn>
<goodn2>0.6659454174464718</goodn2>
<ind>26785.60064185222</ind>
<lind>26747.00000000000</lind>
<lmass>870.2873410867285</lmass>
<mass>870.5467113998290</mass>
<massemg>870.5450458298241</massemg>
<massgaussian>870.5455503744286</massgaussian>
<meth>4</meth>
<reso>8481.143347463258</reso>
<rind>27270.00000000000</rind>
<rmass>873.8048439537931</rmass>
<s2n>15.07467805074372</s2n>
<sigmaemg>0.04355749641160855</sigmaemg>
<tauemg>0.001665570004888650</tauemg>
<type>0</type>
</pk>
<pk>
<absi>4768.764534058064</absi>
<area>555.1060552662868</area>
<chisq>218064.9947644508</chisq>
<goodn>389.5136539559721</goodn>
<goodn2>0.7014368738900050</goodn2>
<ind>26925.93979511847</ind>
<lind>26900.00000000000</lind>
<lmass>871.3156256890285</lmass>
<mass>871.4900226103346</mass>
<massemg>871.4875872000291</massemg>
<massgaussian>871.4900642707233</massgaussian>
<meth>4</meth>
<reso>12514.47000333100</reso>
<rind>27397.00000000000</rind>
<rmass>874.6600722807766</rmass>
<s2n>17.72110851010540</s2n>
<sigmaemg>0.02947378410715373</sigmaemg>
<tauemg>0.002435410305452024</tauemg>
<type>0</type>
</pk>
<pk>
<absi>6395.729684289171</absi>
<area>813.1776804949004</area>
<chisq>61563.20629784367</chisq>
<goodn>13155.74838573505</goodn>
<goodn2>0.9446362423099408</goodn2>
<ind>28404.35845946552</ind>
<lind>28375.00000000000</lind>
<lmass>881.2600602376298</lmass>
<mass>881.4585691239768</mass>
<massemg>881.4468477031966</massemg>
<massgaussian>881.4592181182702</massgaussian>
<meth>4</meth>
<reso>11851.20252728609</reso>
<rind>28873.00000000000</rind>
<rmass>884.6303510777805</rmass>
<s2n>23.98906309291411</s2n>
<sigmaemg>0.02936394100822781</sigmaemg>
<tauemg>0.01344484017067771</tauemg>
<type>0</type>
</pk>
<pk>
<absi>3688.003304021986</absi>
<area>457.2639190533007</area>
<chisq>22249.84693155847</chisq>
<goodn>12017.11588628314</goodn>
<goodn2>0.9420865196530294</goodn2>
<ind>28995.95584415267</ind>
<lind>28967.00000000000</lind>
<lmass>885.2672342128034</lmass>
<mass>885.4634665731222</mass>
<massemg>885.4468239074448</massemg>
<massgaussian>885.4656540257456</massgaussian>
<meth>4</meth>
<reso>12226.54383183561</reso>
<rind>29463.00000000000</rind>
<rmass>888.6316154754132</rmass>
<s2n>13.54948266782519</s2n>
<sigmaemg>0.02572795936214334</sigmaemg>
<tauemg>0.02286007532461554</tauemg>
<type>0</type>
</pk>
<pk>
<absi>1782.393545429469</absi>
<area>203.7933541104468</area>
<chisq>57687.79054498903</chisq>
<goodn>695.0855255687537</goodn>
<goodn2>0.7692038827935308</goodn2>
<ind>29294.54583476327</ind>
<lind>29266.00000000000</lind>
<lmass>887.2945930440843</lmass>
<mass>887.4882686763584</mass>
<massemg>887.4708125267074</massemg>
<massgaussian>887.4911598793181</massgaussian>
<meth>4</meth>
<reso>12622.03902428171</reso>
<rind>29760.00000000000</rind>
<rmass>890.6492378958388</rmass>
<s2n>6.103661307945633</s2n>
<sigmaemg>0.02385809647716997</sigmaemg>
<tauemg>0.02581469012716298</tauemg>
<type>0</type>
</pk>
<pk>
<absi>4468.439220126660</absi>
<area>656.9140781926268</area>
<chisq>134531.3804581626</chisq>
<goodn>3455.940558458483</goodn>
<goodn2>0.8927345813127904</goodn2>
<ind>31638.45964558121</ind>
<lind>31605.00000000000</lind>
<lmass>903.2343581155850</lmass>
<mass>903.4634107218003</mass>
<massemg>903.4493890509268</massemg>
<massgaussian>903.4643046869644</massgaussian>
<meth>4</meth>
<reso>10494.36931993988</reso>
<rind>32106.00000000000</rind>
<rmass>906.6670694262954</rmass>
<s2n>16.59439011320829</s2n>
<sigmaemg>0.03380384998399677</sigmaemg>
<tauemg>0.01624161983227168</tauemg>
<type>0</type>
</pk>
<pk>
<absi>23199.53282920067</absi>
<area>3063.047347198860</area>
<chisq>195973.1556994559</chisq>
<goodn>71642.40065845766</goodn>
<goodn2>0.9762265005641037</goodn2>
<ind>31933.64045688410</ind>
<lind>31905.00000000000</lind>
<lmass>905.2890895041007</lmass>
<mass>905.4853734239657</mass>
<massemg>905.4717147592130</massemg>
<massgaussian>905.4864945070232</massgaussian>
<meth>4</meth>
<reso>12242.36544411778</reso>
<rind>32396.00000000000</rind>
<rmass>908.6570518411149</rmass>
<s2n>89.64750195996075</s2n>
<sigmaemg>0.02830870966420207</sigmaemg>
<tauemg>0.01655881997373854</tauemg>
<type>0</type>
</pk>
<pk>
<absi>1809.873485429401</absi>
<area>227.6035866982633</area>
<chisq>79206.75137963542</chisq>
<goodn>300.6243573220767</goodn>
<goodn2>0.6669531492780589</goodn2>
<ind>33535.95835696808</ind>
<lind>33506.00000000000</lind>
<lmass>916.2940953506803</lmass>
<mass>916.5006596582813</mass>
<massemg>916.4896599181068</massemg>
<massgaussian>916.5014855933515</massgaussian>
<meth>4</meth>
<reso>11606.51739448438</reso>
<rind>33998.00000000000</rind>
<rmass>919.6894159974680</rmass>
<s2n>6.289224947659144</s2n>
<sigmaemg>0.03170745467934921</sigmaemg>
<tauemg>0.01223456534251000</tauemg>
<type>0</type>
</pk>
<pk>
<absi>3624.944095078631</absi>
<area>584.3234817618892</area>
<chisq>24480.68326574764</chisq>
<goodn>14275.21878241409</goodn>
<goodn2>0.9468408898084797</goodn2>
<ind>34257.16650226568</ind>
<lind>34221.00000000000</lind>
<lmass>921.2304260647297</lmass>
<mass>921.4804715084973</mass>
<massemg>921.4588323841535</massemg>
<massgaussian>921.4834620861194</massgaussian>
<meth>4</meth>
<reso>10010.38479879986</reso>
<rind>34721.00000000000</rind>
<rmass>924.6903080600144</rmass>
<s2n>13.41627480183002</s2n>
<sigmaemg>0.03231814309697256</sigmaemg>
<tauemg>0.03030356144586222</tauemg>
<type>0</type>
</pk>
<pk>
<absi>5458.140939658119</absi>
<area>764.9462188047704</area>
<chisq>23424.31233682329</chisq>
<goodn>32271.72303834082</goodn>
<goodn2>0.9645985487175948</goodn2>
<ind>36558.77870991921</ind>
<lind>36528.00000000000</lind>
<lmass>937.2485503082413</lmass>
<mass>937.4631912183593</mass>
<massemg>937.4446823869359</massemg>
<massgaussian>937.4661657164916</massgaussian>
<meth>4</meth>
<reso>12106.59010212333</reso>
<rind>37014.00000000000</rind>
<rmass>940.6406373749896</rmass>
<s2n>20.65907962387477</s2n>
<sigmaemg>0.02693040276119518</sigmaemg>
<tauemg>0.02631784698996853</tauemg>
<type>0</type>
</pk>
<pk>
<absi>23794.28203520296</absi>
<area>3567.641066049226</area>
<chisq>7912665.984778633</chisq>
<goodn>2605.584459534099</goodn>
<goodn2>0.8768422105798400</goodn2>
<ind>39841.05521642734</ind>
<lind>39810.00000000000</lind>
<lmass>960.2749833985063</lmass>
<mass>960.4942045269771</mass>
<massemg>960.4821319388625</massemg>
<massgaussian>960.4948405362111</massgaussian>
<meth>4</meth>
<reso>11712.33513033574</reso>
<rind>40293.00000000000</rind>
<rmass>963.6873568419877</rmass>
<s2n>93.04739356683565</s2n>
<sigmaemg>0.03270023231448249</sigmaemg>
<tauemg>0.01360001476280104</tauemg>
<type>0</type>
</pk>
<pk>
<absi>103962.4695774079</absi>
<area>18850.44082647323</area>
<chisq>7791036.475338505</chisq>
<goodn>65116.97714289909</goodn>
<goodn2>0.9750649157483398</goodn2>
<ind>40126.06783267096</ind>
<lind>40089.00000000000</lind>
<lmass>962.2453655047185</lmass>
<mass>962.5073021304700</mass>
<massemg>962.4871435590559</massemg>
<massgaussian>962.5094832424035</massgaussian>
<meth>4</meth>
<reso>9929.967485032283</reso>
<rind>40582.00000000000</rind>
<rmass>965.7320314480181</rmass>
<s2n>409.3607919699762</s2n>
<sigmaemg>0.03587330246125475</sigmaemg>
<tauemg>0.02586043087410417</tauemg>
<type>0</type>
</pk>
<pk>
<absi>2631.350632799429</absi>
<area>530.5098476233037</area>
<chisq>67395.74205926104</chisq>
<goodn>2862.035297698495</goodn>
<goodn2>0.8823587839033323</goodn2>
<ind>40688.71407715462</ind>
<lind>40647.00000000000</lind>
<lmass>966.1922057073166</lmass>
<mass>966.4875827658515</mass>
<massemg>966.4576274510256</massemg>
<massgaussian>966.5027476601064</massgaussian>
<meth>4</meth>
<reso>9206.622259258827</reso>
<rind>41145.00000000000</rind>
<rmass>969.7214960272681</rmass>
<s2n>9.567321019406714</s2n>
<sigmaemg>0.02607944169824350</sigmaemg>
<tauemg>0.06825696833755046</tauemg>
<type>0</type>
</pk>
<pk>
<absi>6183.965079278539</absi>
<area>1067.979245672900</area>
<chisq>94417.83169022684</chisq>
<goodn>13559.05758541951</goodn>
<goodn2>0.9454617616327370</goodn2>
<ind>42100.72060124880</ind>
<lind>42065.00000000000</lind>
<lmass>976.2584419527818</lmass>
<mass>976.5126943937590</mass>
<massemg>976.4933170136461</massemg>
<massgaussian>976.5148381990142</massgaussian>
<meth>4</meth>
<reso>10314.24523065406</reso>
<rind>42552.00000000000</rind>
<rmass>979.7276744704302</rmass>
<s2n>23.59648669812991</s2n>
<sigmaemg>0.03523028634845105</sigmaemg>
<tauemg>0.02462056173203564</tauemg>
<type>0</type>
</pk>
<pk>
<absi>11258.22804205660</absi>
<area>1719.320401732608</area>
<chisq>142597.2147299684</chisq>
<goodn>25247.21954395710</goodn>
<goodn2>0.9599870162942107</goodn2>
<ind>42380.46238835337</ind>
<lind>42349.00000000000</lind>
<lmass>978.2808172381178</lmass>
<mass>978.5049912809460</mass>
<massemg>978.4918995729436</massemg>
<massgaussian>978.5057850907344</massgaussian>
<meth>4</meth>
<reso>11737.27431189260</reso>
<rind>42829.00000000000</rind>
<rmass>981.7036872869334</rmass>
<s2n>43.50321481792320</s2n>
<sigmaemg>0.03293164239823909</sigmaemg>
<tauemg>0.01500144220358379</tauemg>
<type>0</type>
</pk>
<pk>
<absi>16837.07386277556</absi>
<area>2678.770173334478</area>
<chisq>186179.3957947589</chisq>
<goodn>46942.84238996045</goodn>
<goodn2>0.9706378853127938</goodn2>
<ind>43089.34360110878</ind>
<lind>43058.00000000000</lind>
<lmass>983.3387938438391</lmass>
<mass>983.5626996908530</mass>
<massemg>983.5515576694789</massemg>
<massgaussian>983.5631305272044</massgaussian>
<meth>4</meth>
<reso>11386.15784448276</reso>
<rind>43538.00000000000</rind>
<rmass>986.7705189955756</rmass>
<s2n>65.63557612936431</s2n>
<sigmaemg>0.03497729098592117</sigmaemg>
<tauemg>0.01220372972647965</tauemg>
<type>0</type>
</pk>
<pk>
<absi>12609.05194235836</absi>
<area>2074.250000158084</area>
<chisq>233142.7797299558</chisq>
<goodn>22259.97274016476</goodn>
<goodn2>0.9573941990089985</goodn2>
<ind>44615.38440758814</ind>
<lind>44582.00000000000</lind>
<lmass>994.2552210383174</lmass>
<mass>994.4950303135901</mass>
<massemg>994.4766057931144</massemg>
<massgaussian>994.4970184163143</massgaussian>
<meth>4</meth>
<reso>11361.25068251700</reso>
<rind>45061.00000000000</rind>
<rmass>997.6987853090054</rmass>
<s2n>48.92508875885682</s2n>
<sigmaemg>0.03226096065986894</sigmaemg>
<tauemg>0.02380348729195703</tauemg>
<type>0</type>
</pk>
<pk>
<absi>3333.765876385066</absi>
<area>594.2302403257764</area>
<chisq>67229.44936474448</chisq>
<goodn>797.8627214753215</goodn>
<goodn2>0.7833853534938234</goodn2>
<ind>46160.50473527663</ind>
<lind>46125.00000000000</lind>
<lmass>1005.369315125778</lmass>
<mass>1005.625781795924</mass>
<massemg>1005.622778729642</massemg>
<massgaussian>1005.626835985774</massgaussian>
<meth>4</meth>
<reso>9964.138403417956</reso>
<rind>46610.00000000000</rind>
<rmass>1008.875524630522</rmass>
<s2n>12.35245003495235</s2n>
<sigmaemg>0.04275441868480812</sigmaemg>
<tauemg>0.003003066281962674</tauemg>
<type>0</type>
</pk>
<pk>
<absi>2096.268765689140</absi>
<area>349.7331593423124</area>
<chisq>85892.92663631370</chisq>
<goodn>265.5246225410378</goodn>
<goodn2>0.6495895637387756</goodn2>
<ind>47527.28045801218</ind>
<lind>47492.00000000000</lind>
<lmass>1015.267452395442</lmass>
<mass>1015.523553883040</mass>
<massemg>1015.513875017912</massemg>
<massgaussian>1015.523666541050</massgaussian>
<meth>4</meth>
<reso>10403.28618707588</reso>
<rind>47973.00000000000</rind>
<rmass>1018.761829588479</rmass>
<s2n>7.497828895846277</s2n>
<sigmaemg>0.04032645988047534</sigmaemg>
<tauemg>0.01018884218331095</tauemg>
<type>0</type>
</pk>
<pk>
<absi>56285.59863830666</absi>
<area>9926.517838533704</area>
<chisq>704831.2870643194</chisq>
<goodn>176620.1413426821</goodn>
<goodn2>0.9848546935544077</goodn2>
<ind>50546.33789273929</ind>
<lind>50513.00000000000</lind>
<lmass>1037.314304793964</lmass>
<mass>1037.558925138819</mass>
<massemg>1037.540878308688</massemg>
<massgaussian>1037.560673882976</massgaussian>
<meth>4</meth>
<reso>11423.22056215171</reso>
<rind>50983.00000000000</rind>
<rmass>1040.765650316197</rmass>
<s2n>223.9779795374163</s2n>
<sigmaemg>0.03411528738524794</sigmaemg>
<tauemg>0.02255398215925197</tauemg>
<type>0</type>
</pk>
<pk>
<absi>2212.820416679005</absi>
<area>409.5613662694894</area>
<chisq>37754.22380674277</chisq>
<goodn>673.6195768613411</goodn>
<goodn2>0.7658734171714157</goodn2>
<ind>51637.51705508964</ind>
<lind>51601.00000000000</lind>
<lmass>1045.312551324397</lmass>
<mass>1045.581534541929</mass>
<massemg>1045.578251680003</massemg>
<massgaussian>1045.581844473003</massgaussian>
<meth>4</meth>
<reso>9903.068009860675</reso>
<rind>52080.00000000000</rind>
<rmass>1048.843604664339</rmass>
<s2n>8.053029475508405</s2n>
<sigmaemg>0.04471758079375832</sigmaemg>
<tauemg>0.003282861926209080</tauemg>
<type>0</type>
</pk>
<pk>
<absi>2945.673369971958</absi>
<area>530.9713675195184</area>
<chisq>34159.85732602025</chisq>
<goodn>4143.316191760751</goodn>
<goodn2>0.9018821194737769</goodn2>
<ind>54335.89081253850</ind>
<lind>54301.00000000000</lind>
<lmass>1065.294221141809</lmass>
<mass>1065.553676383010</mass>
<massemg>1065.540637737998</massemg>
<massgaussian>1065.554281051063</massgaussian>
<meth>4</meth>
<reso>10819.09569848272</reso>
<rind>54770.00000000000</rind>
<rmass>1068.784450651686</rmass>
<s2n>11.14426285863711</s2n>
<sigmaemg>0.03977277143462743</sigmaemg>
<tauemg>0.01435156611887578</tauemg>
<type>0</type>
</pk>
<pk>
<absi>2742.614843344860</absi>
<area>567.0322724686290</area>
<chisq>177540.5261495036</chisq>
<goodn>267.1336944292022</goodn>
<goodn2>0.6504462985265797</goodn2>
<ind>55941.28423795003</ind>
<lind>55903.00000000000</lind>
<lmass>1077.239689655450</lmass>
<mass>1077.525976940700</mass>
<massemg>1077.519634396387</massemg>
<massgaussian>1077.525991347864</massgaussian>
<meth>4</meth>
<reso>9605.252339702800</reso>
<rind>56512.00000000000</rind>
<rmass>1081.798278692228</rmass>
<s2n>10.38746454202318</s2n>
<sigmaemg>0.04721661294252044</sigmaemg>
<tauemg>0.006457258293949053</tauemg>
<type>0</type>
</pk>
<pk>
<absi>22070.54121921813</absi>
<area>4384.291303658596</area>
<chisq>547742.4160697205</chisq>
<goodn>36574.84105964944</goodn>
<goodn2>0.9667421965021612</goodn2>
<ind>60844.59408194540</ind>
<lind>60810.00000000000</lind>
<lmass>1114.244838341741</lmass>
<mass>1114.507947246733</mass>
<massemg>1114.485724120372</massemg>
<massgaussian>1114.510985954908</massgaussian>
<meth>4</meth>
<reso>11556.75243219912</reso>
<rind>61399.00000000000</rind>
<rmass>1118.728788953144</rmass>
<s2n>89.48916722776218</s2n>
<sigmaemg>0.03421089404741906</sigmaemg>
<tauemg>0.03060053016088205</tauemg>
<type>0</type>
</pk>
<pk>
<absi>4090.867012512449</absi>
<area>958.1365865780267</area>
<chisq>70479.79407947953</chisq>
<goodn>5730.550549682040</goodn>
<goodn2>0.9163868364018158</goodn2>
<ind>61383.25493681878</ind>
<lind>61342.00000000000</lind>
<lmass>1118.294463619693</lmass>
<mass>1118.608807169770</mass>
<massemg>1118.593954626573</massemg>
<massgaussian>1118.609965456475</massgaussian>
<meth>4</meth>
<reso>9230.879845984076</reso>
<rind>61946.00000000000</rind>
<rmass>1122.901087820881</rmass>
<s2n>16.01462041529205</s2n>
<sigmaemg>0.04930398836563654</sigmaemg>
<tauemg>0.01612366793756337</tauemg>
<type>0</type>
</pk>
<pk>
<absi>1889.026128323454</absi>
<area>460.3094000215085</area>
<chisq>29867.38603066521</chisq>
<goodn>3702.161777281869</goodn>
<goodn2>0.8962979900156303</goodn2>
<ind>62939.41791952974</ind>
<lind>62896.00000000000</lind>
<lmass>1130.165818499921</lmass>
<mass>1130.498400341855</mass>
<massemg>1130.464452713812</massemg>
<massgaussian>1130.511290786455</massgaussian>
<meth>4</meth>
<reso>9516.997289704725</reso>
<rind>63496.00000000000</rind>
<rmass>1134.766172562398</rmass>
<s2n>6.992713402279892</s2n>
<sigmaemg>0.03121597088852468</sigmaemg>
<tauemg>0.07207892359679136</tauemg>
<type>0</type>
</pk>
<pk>
<absi>2297.356379514607</absi>
<area>515.2809078599149</area>
<chisq>64583.24727759921</chisq>
<goodn>2729.398281675875</goodn>
<goodn2>0.8796003788591480</goodn2>
<ind>65019.83821823706</ind>
<lind>64980.00000000000</lind>
<lmass>1146.184630390749</lmass>
<mass>1146.491950793032</mass>
<massemg>1146.461708780810</massemg>
<massgaussian>1146.499227848732</massgaussian>
<meth>4</meth>
<reso>10368.77857858301</reso>
<rind>65570.00000000000</rind>
<rmass>1150.740239080716</rmass>
<s2n>8.728788853180051</s2n>
<sigmaemg>0.03393113656011337</sigmaemg>
<tauemg>0.05199400246556252</tauemg>
<type>0</type>
</pk>
<pk>
<absi>3118.621825207646</absi>
<area>707.8858260508813</area>
<chisq>18421.51769466220</chisq>
<goodn>6429.045259733730</goodn>
<goodn2>0.9210103509727391</goodn2>
<ind>68264.70198434251</ind>
<lind>68226.00000000000</lind>
<lmass>1171.360405346766</lmass>
<mass>1171.662230068989</mass>
<massemg>1171.650814299169</massemg>
<massgaussian>1171.662458653217</massgaussian>
<meth>4</meth>
<reso>10134.30960233738</reso>
<rind>68813.00000000000</rind>
<rmass>1175.942424513732</rmass>
<s2n>12.22943059777930</s2n>
<sigmaemg>0.04777071027547208</sigmaemg>
<tauemg>0.01202189626883410</tauemg>
<type>0</type>
</pk>
<pk>
<absi>1982.248632243042</absi>
<area>467.4683703165358</area>
<chisq>34330.87341954355</chisq>
<goodn>906.0766467449665</goodn>
<goodn2>0.7958089561961782</goodn2>
<ind>69282.55096025071</ind>
<lind>69242.00000000000</lind>
<lmass>1179.296796291801</lmass>
<mass>1179.614114037818</mass>
<massemg>1179.605545558426</massemg>
<massgaussian>1179.614791407916</massgaussian>
<meth>4</meth>
<reso>9572.474081088856</reso>
<rind>69832.00000000000</rind>
<rmass>1183.917859908612</rmass>
<s2n>7.567124665920172</s2n>
<sigmaemg>0.05162859307097278</sigmaemg>
<tauemg>0.008805719971633153</tauemg>
<type>0</type>
</pk>
<pk>
<absi>4178.880259817221</absi>
<area>1045.856345848275</area>
<chisq>22130.55059274905</chisq>
<goodn>29911.14201428801</goodn>
<goodn2>0.9632311249850212</goodn2>
<ind>74356.96315208937</ind>
<lind>74317.00000000000</lind>
<lmass>1219.342035095704</lmass>
<mass>1219.660032482263</mass>
<massemg>1219.641044266450</massemg>
<massgaussian>1219.661120488735</massgaussian>
<meth>4</meth>
<reso>10093.50214324481</reso>
<rind>74895.00000000000</rind>
<rmass>1223.945382172272</rmass>
<s2n>17.05099255490293</s2n>
<sigmaemg>0.04772747759056983</sigmaemg>
<tauemg>0.02176218501017502</tauemg>
<type>0</type>
</pk>
<pk>
<absi>1791.522681181458</absi>
<area>497.5190440965738</area>
<chisq>24232.44684746087</chisq>
<goodn>869.8123731466029</goodn>
<goodn2>0.7918870049552368</goodn2>
<ind>81568.61898249704</ind>
<lind>81526.00000000000</lind>
<lmass>1277.378701984514</lmass>
<mass>1277.725832907075</mass>
<massemg>1277.723237314317</massemg>
<massgaussian>1277.727127960746</massgaussian>
<meth>4</meth>
<reso>9228.109068327747</reso>
<rind>82102.00000000000</rind>
<rmass>1282.074212208247</rmass>
<s2n>7.043743260590412</s2n>
<sigmaemg>0.05874166653893553</sigmaemg>
<tauemg>0.002595592757870691</tauemg>
<type>0</type>
</pk>
<pk>
<absi>1781.945248059305</absi>
<area>245.6019299953944</area>
<chisq>703950.3004969867</chisq>
<goodn>101.7521092658598</goodn>
<goodn2>0.5027643860265987</goodn2>
<ind>85102.81523290178</ind>
<lind>85082.00000000000</lind>
<lmass>1306.504911080603</lmass>
<mass>1306.676372146058</mass>
<massemg>1306.658671724441</massemg>
<massgaussian>1306.694559724843</massgaussian>
<meth>4</meth>
<reso>21098.34824253569</reso>
<rind>85605.00000000000</rind>
<rmass>1310.816431974274</rmass>
<s2n>6.927002951519243</s2n>
<sigmaemg>0.01630479342111357</sigmaemg>
<tauemg>0.03749004808832979</tauemg>
<type>0</type>
</pk>
<pk>
<absi>2688.834743929324</absi>
<area>847.2929801136784</area>
<chisq>215902.8015956735</chisq>
<goodn>250.2165735474272</goodn>
<goodn2>0.6411074697016694</goodn2>
<ind>85349.39150845312</ind>
<lind>85302.00000000000</lind>
<lmass>1308.317684910673</lmass>
<mass>1308.708350280472</mass>
<massemg>1308.696512617593</massemg>
<massgaussian>1308.708088753262</massgaussian>
<meth>4</meth>
<reso>8649.944955825946</reso>
<rind>85879.00000000000</rind>
<rmass>1313.078083314504</rmass>
<s2n>10.92349106884940</s2n>
<sigmaemg>0.06315668647016537</sigmaemg>
<tauemg>0.01225695056223231</tauemg>
<type>0</type>
</pk>
<pk>
<absi>3459.967154998865</absi>
<area>1270.660044967962</area>
<chisq>17719.13616871687</chisq>
<goodn>37241.98923153507</goodn>
<goodn2>0.9670408938281322</goodn2>
<ind>85696.79791167313</ind>
<lind>85644.00000000000</lind>
<lmass>1311.138226531328</lmass>
<mass>1311.573932723632</mass>
<massemg>1311.529512644502</massemg>
<massgaussian>1311.590371867839</massgaussian>
<meth>4</meth>
<reso>8422.362928339264</reso>
<rind>86223.00000000000</rind>
<rmass>1315.920296553470</rmass>
<s2n>14.34868991858243</s2n>
<sigmaemg>0.04202362377668578</sigmaemg>
<tauemg>0.09113205035851024</tauemg>
<type>0</type>
</pk>
<pk>
<absi>1835.435453754862</absi>
<area>627.8890157237353</area>
<chisq>16575.44365431840</chisq>
<goodn>7994.540048032730</goodn>
<goodn2>0.9290941077872648</goodn2>
<ind>86792.01471061897</ind>
<lind>86739.00000000000</lind>
<lmass>1320.189393813837</lmass>
<mass>1320.628400810688</mass>
<massemg>1320.585575103747</massemg>
<massgaussian>1320.638908830186</massgaussian>
<meth>4</meth>
<reso>8298.699414414939</reso>
<rind>87318.00000000000</rind>
<rmass>1324.987972373357</rmass>
<s2n>7.215787685243411</s2n>
<sigmaemg>0.04999916790688985</sigmaemg>
<tauemg>0.07115700892745736</tauemg>
<type>0</type>
</pk>
<pk>
<absi>1657.382297542402</absi>
<area>492.5293827726861</area>
<chisq>20866.62928343052</chisq>
<goodn>3604.247249599710</goodn>
<goodn2>0.8949239319814116</goodn2>
<ind>87157.84427773808</ind>
<lind>87110.00000000000</lind>
<lmass>1323.263126000879</lmass>
<mass>1323.659776378158</mass>
<massemg>1323.628051360096</massemg>
<massgaussian>1323.663453891756</massgaussian>
<meth>4</meth>
<reso>9087.439695311177</reso>
<rind>87680.00000000000</rind>
<rmass>1327.992554896497</rmass>
<s2n>6.433677534428934</s2n>
<sigmaemg>0.05299013572084732</sigmaemg>
<tauemg>0.04190245666200099</tauemg>
<type>0</type>
</pk>
<pk>
<absi>3109.220948182423</absi>
<area>911.1722140334615</area>
<chisq>38225.99979261088</chisq>
<goodn>1948.966619683469</goodn>
<goodn2>0.8581888804583454</goodn2>
<ind>88006.71808695633</ind>
<lind>87964.00000000000</lind>
<lmass>1330.352129796739</lmass>
<mass>1330.707228852037</mass>
<massemg>1330.700522932920</massemg>
<massgaussian>1330.708084694683</massgaussian>
<meth>4</meth>
<reso>9634.960727220307</reso>
<rind>88528.00000000000</rind>
<rmass>1335.044273058030</rmass>
<s2n>12.84279599926139</s2n>
<sigmaemg>0.05826762971878452</sigmaemg>
<tauemg>0.006794855974021630</tauemg>
<type>0</type>
</pk>
<pk>
<absi>2504.379229255233</absi>
<area>787.6580162023018</area>
<chisq>181860.9242507009</chisq>
<goodn>1461.665613621759</goodn>
<goodn2>0.8371327049903379</goodn2>
<ind>88608.68205409113</ind>
<lind>88560.00000000000</lind>
<lmass>1335.310742263347</lmass>
<mass>1335.716176785103</mass>
<massemg>1335.683228358439</massemg>
<massgaussian>1335.720291693228</massgaussian>
<meth>4</meth>
<reso>9036.465060042254</reso>
<rind>89129.00000000000</rind>
<rmass>1340.053350172044</rmass>
<s2n>10.08228721878927</s2n>
<sigmaemg>0.05325760931805235</sigmaemg>
<tauemg>0.04422108518019741</tauemg>
<type>0</type>
</pk>
<pk>
<absi>1680.963672670709</absi>
<area>1035.877351223058</area>
<chisq>40399.73320621745</chisq>
<goodn>1014.525288815804</goodn>
<goodn2>0.8063334966802243</goodn2>
<ind>88903.62592599003</ind>
<lind>88809.00000000000</lind>
<lmass>1337.385116744596</lmass>
<mass>1338.173851765210</mass>
<massemg>1338.093150424603</massemg>
<massgaussian>1338.201762084525</massgaussian>
<meth>4</meth>
<reso>4712.393737547037</reso>
<rind>89459.00000000000</rind>
<rmass>1342.807758649821</rmass>
<s2n>6.424923464087491</s2n>
<sigmaemg>0.07863449992532878</sigmaemg>
<tauemg>0.1600310751146026</tauemg>
<type>0</type>
</pk>
<pk>
<absi>2209.279188705004</absi>
<area>1113.784333653312</area>
<chisq>45439.20140841170</chisq>
<goodn>3110.461903390483</goodn>
<goodn2>0.8870523646955775</goodn2>
<ind>88966.99571844479</ind>
<lind>88895.00000000000</lind>
<lmass>1338.101942467805</lmass>
<mass>1338.702188044141</mass>
<massemg>1338.640889935187</massemg>
<massgaussian>1338.715650017532</massgaussian>
<meth>4</meth>
<reso>6194.519720521269</reso>
<rind>89504.00000000000</rind>
<rmass>1343.183579516560</rmass>
<s2n>8.784999900183610</s2n>
<sigmaemg>0.05141998467638587</sigmaemg>
<tauemg>0.1473016551860837</tauemg>
<type>0</type>
</pk>
<pk>
<absi>2436.163203304162</absi>
<area>525.7475688555365</area>
<chisq>103110332.7783245</chisq>
<goodn>2.686576344356294</goodn>
<goodn2>0.1034272659510157</goodn2>
<ind>90526.17785500473</ind>
<lind>90494.00000000000</lind>
<lmass>1351.464979521592</lmass>
<mass>1351.734577153647</mass>
<massemg>1351.708147460677</massemg>
<massgaussian>1351.743561817003</massgaussian>
<meth>4</meth>
<reso>14047.52469825469</reso>
<rind>91029.00000000000</rind>
<rmass>1355.950904327768</rmass>
<s2n>9.844313151427453</s2n>
<sigmaemg>0.02932670473660437</sigmaemg>
<tauemg>0.04588387683406836</tauemg>
<type>0</type>
</pk>
<pk>
<absi>152358.3311880670</absi>
<area>71813.38737602379</area>
<chisq>64035339.74240332</chisq>
<goodn>42334.97968475620</goodn>
<goodn2>0.9690836052570901</goodn2>
<ind>90766.05258678935</ind>
<lind>90703.00000000000</lind>
<lmass>1353.216537794797</lmass>
<mass>1353.745183530555</mass>
<massemg>1353.693696088656</massemg>
<massgaussian>1353.756901622817</massgaussian>
<meth>4</meth>
<reso>7083.475635971349</reso>
<rind>91294.00000000000</rind>
<rmass>1358.175664757367</rmass>
<s2n>682.6394604198923</s2n>
<sigmaemg>0.05994465043750097</sigmaemg>
<tauemg>0.08577472723413848</tauemg>
<type>0</type>
</pk>
<pk>
<absi>62295.10857399529</absi>
<area>15377.85180297302</area>
<chisq>26003501.78503164</chisq>
<goodn>8712.857757374139</goodn>
<goodn2>0.9320567200030123</goodn2>
<ind>91005.25382841563</ind>
<lind>90972.00000000000</lind>
<lmass>1355.472609926580</lmass>
<mass>1355.751636837210</mass>
<massemg>1355.738090298110</massemg>
<massgaussian>1355.752306155197</massgaussian>
<meth>4</meth>
<reso>12704.54024247059</reso>
<rind>91512.00000000000</rind>
<rmass>1360.007215997012</rmass>
<s2n>278.3219432195778</s2n>
<sigmaemg>0.04327722737207296</sigmaemg>
<tauemg>0.01479461526582782</tauemg>
<type>0</type>
</pk>
<pk>
<absi>6128.921495043040</absi>
<area>1960.256273312697</area>
<chisq>33209.71786025001</chisq>
<goodn>60519.37513580810</goodn>
<goodn2>0.9741361083445776</goodn2>
<ind>92668.67177755765</ind>
<lind>92624.00000000000</lind>
<lmass>1369.369064352586</lmass>
<mass>1369.745825627443</mass>
<massemg>1369.722369427294</massemg>
<massgaussian>1369.747420944215</massgaussian>
<meth>4</meth>
<reso>9685.550380200481</reso>
<rind>93182.00000000000</rind>
<rmass>1374.078959747069</rmass>
<s2n>26.51200930639329</s2n>
<sigmaemg>0.05535217075134824</sigmaemg>
<tauemg>0.02732643642912080</tauemg>
<type>0</type>
</pk>
<pk>
<absi>2764.455521977124</absi>
<area>973.1058725523709</area>
<chisq>90921.41145716391</chisq>
<goodn>4560.969145797882</goodn>
<goodn2>0.9064147683168841</goodn2>
<ind>93376.19818248019</ind>
<lind>93325.00000000000</lind>
<lmass>1375.287281186205</lmass>
<mass>1375.720025062818</mass>
<massemg>1375.680841157070</massemg>
<massgaussian>1375.726692996710</massgaussian>
<meth>4</meth>
<reso>8736.529164901518</reso>
<rind>93891.00000000000</rind>
<rmass>1380.075093315552</rmass>
<s2n>11.41311076380613</s2n>
<sigmaemg>0.05334196650937884</sigmaemg>
<tauemg>0.05809901917859861</tauemg>
<type>0</type>
</pk>
<pk>
<absi>2394.755393368356</absi>
<area>1047.989324751372</area>
<chisq>59579.07252155944</chisq>
<goodn>4656.625257274387</goodn>
<goodn2>0.9073673176475992</goodn2>
<ind>93852.31295386450</ind>
<lind>93789.00000000000</lind>
<lmass>1379.211655797190</lmass>
<mass>1379.747572725140</mass>
<massemg>1379.694656624041</massemg>
<massgaussian>1379.757227176286</massgaussian>
<meth>4</meth>
<reso>7187.663051199063</reso>
<rind>94375.00000000000</rind>
<rmass>1384.175882041564</rmass>
<s2n>9.762014575716998</s2n>
<sigmaemg>0.05806698303854319</sigmaemg>
<tauemg>0.09290561695638644</tauemg>
<type>0</type>
</pk>
<pk>
<absi>7946.919431948192</absi>
<area>3257.304539579796</area>
<chisq>55204.41939927103</chisq>
<goodn>106963.7037856349</goodn>
<goodn2>0.9805407265363419</goodn2>
<ind>104077.7748212736</ind>
<lind>104026.0000000000</lind>
<lmass>1467.219639436351</lmass>
<mass>1467.671687124818</mass>
<massemg>1467.632267494869</massemg>
<massgaussian>1467.678134787303</massgaussian>
<meth>4</meth>
<reso>8960.546775239774</reso>
<rind>104578.0000000000</rind>
<rmass>1472.042765856397</rmass>
<s2n>36.76788701204487</s2n>
<sigmaemg>0.05673169157330449</sigmaemg>
<tauemg>0.05642089017101171</tauemg>
<type>0</type>
</pk>
<pk>
<absi>2745.565977365911</absi>
<area>1114.421733006796</area>
<chisq>348914.9697029998</chisq>
<goodn>326.7118766643603</goodn>
<goodn2>0.6782961667135448</goodn2>
<ind>105005.9220795086</ind>
<lind>104954.0000000000</lind>
<lmass>1475.332628058420</lmass>
<mass>1475.787216587479</mass>
<massemg>1475.774877586988</massemg>
<massgaussian>1475.788394136956</massgaussian>
<meth>4</meth>
<reso>8390.347427923151</reso>
<rind>105511.0000000000</rind>
<rmass>1480.212941965176</rmass>
<s2n>12.14176531823437</s2n>
<sigmaemg>0.07367362916306774</sigmaemg>
<tauemg>0.01268697899763538</tauemg>
<type>0</type>
</pk>
<pk>
<absi>12603.09800849926</absi>
<area>4920.264891600157</area>
<chisq>936949.9970271352</chisq>
<goodn>17275.19862724054</goodn>
<goodn2>0.9516570998676422</goodn2>
<ind>105460.8903010565</ind>
<lind>105413.0000000000</lind>
<lmass>1479.353701271076</lmass>
<mass>1479.773560788185</mass>
<massemg>1479.745324660615</massemg>
<massgaussian>1479.775965040128</massgaussian>
<meth>4</meth>
<reso>9393.008593716384</reso>
<rind>105959.0000000000</rind>
<rmass>1484.144085098033</rmass>
<s2n>59.13559064290504</s2n>
<sigmaemg>0.06071371668008396</sigmaemg>
<tauemg>0.03381606155494410</tauemg>
<type>0</type>
</pk>
<pk>
<absi>2268.592479419838</absi>
<area>730.6797889262484</area>
<chisq>48899.95255068494</chisq>
<goodn>3936.871719607056</goodn>
<goodn2>0.8993839664247614</goodn2>
<ind>105685.9334463484</ind>
<lind>105644.0000000000</lind>
<lmass>1481.379454458729</lmass>
<mass>1481.747338633626</mass>
<massemg>1481.712928791405</massemg>
<massgaussian>1481.752347961220</massgaussian>
<meth>4</meth>
<reso>11020.23072429101</reso>
<rind>106176.0000000000</rind>
<rmass>1486.050111930524</rmass>
<s2n>9.898960367085108</s2n>
<sigmaemg>0.04455740940670694</sigmaemg>
<tauemg>0.05277624591371932</tauemg>
<type>0</type>
</pk>
<pk>
<absi>27278.95338014255</absi>
<area>10933.92798585982</area>
<chisq>388163.3608613492</chisq>
<goodn>184775.3391504324</goodn>
<goodn2>0.9851925665004495</goodn2>
<ind>108873.4675275814</ind>
<lind>108826.0000000000</lind>
<lmass>1509.425426232614</lmass>
<mass>1509.845798917246</mass>
<massemg>1509.815048613409</massemg>
<massgaussian>1509.848759811831</massgaussian>
<meth>4</meth>
<reso>9616.613376491054</reso>
<rind>109366.0000000000</rind>
<rmass>1514.211133255595</rmass>
<s2n>130.8084518503559</s2n>
<sigmaemg>0.05919834936344159</sigmaemg>
<tauemg>0.03821487922823508</tauemg>
<type>0</type>
</pk>
<pk>
<absi>1859.634806092675</absi>
<area>747.9898183732119</area>
<chisq>47688.87314277334</chisq>
<goodn>3560.452733135504</goodn>
<goodn2>0.8942914173577854</goodn2>
<ind>110103.2450593706</ind>
<lind>110051.0000000000</lind>
<lmass>1520.292820393814</lmass>
<mass>1520.757173315430</mass>
<massemg>1520.718413867895</massemg>
<massgaussian>1520.762051771796</massgaussian>
<meth>4</meth>
<reso>8887.024973176747</reso>
<rind>110597.0000000000</rind>
<rmass>1525.149167528409</rmass>
<s2n>8.098574660086543</s2n>
<sigmaemg>0.06121295712500796</sigmaemg>
<tauemg>0.05264054353438041</tauemg>
<type>0</type>
</pk>
<pk>
<absi>1735.129478425927</absi>
<area>803.9198003857670</area>
<chisq>62419.26410293453</chisq>
<goodn>2328.062509803573</goodn>
<goodn2>0.8698999880234317</goodn2>
<ind>110555.9593499780</ind>
<lind>110496.0000000000</lind>
<lmass>1524.250246857842</lmass>
<mass>1524.783865292997</mass>
<massemg>1524.733593748133</massemg>
<massgaussian>1524.792517532788</massgaussian>
<meth>4</meth>
<reso>7887.831802495886</reso>
<rind>111054.0000000000</rind>
<rmass>1529.219882451921</rmass>
<s2n>7.504593560662159</s2n>
<sigmaemg>0.06312168776048566</sigmaemg>
<tauemg>0.07886750350212424</tauemg>
<type>0</type>
</pk>
<pk>
<absi>1549.599191313826</absi>
<area>682.6262619802333</area>
<chisq>9982.776572613953</chisq>
<goodn>12179.96697908800</goodn>
<goodn2>0.9424728675494184</goodn2>
<ind>112567.4788827089</ind>
<lind>112511.0000000000</lind>
<lmass>1542.234392440604</lmass>
<mass>1542.739997914635</mass>
<massemg>1542.693998889864</massemg>
<massgaussian>1542.748641707337</massgaussian>
<meth>4</meth>
<reso>8440.917532697920</reso>
<rind>113060.0000000000</rind>
<rmass>1547.152625725980</rmass>
<s2n>6.782320552159460</s2n>
<sigmaemg>0.06138455890322803</sigmaemg>
<tauemg>0.06912732575665359</tauemg>
<type>0</type>
</pk>
<pk>
<absi>1854.453145332548</absi>
<area>1114.221295691807</area>
<chisq>22138.78054303326</chisq>
<goodn>8693.147911694805</goodn>
<goodn2>0.9319803244129128</goodn2>
<ind>121502.2982476522</ind>
<lind>121435.0000000000</lind>
<lmass>1623.153857728997</lmass>
<mass>1623.771975222950</mass>
<massemg>1623.710605191703</massemg>
<massgaussian>1623.786849003661</massgaussian>
<meth>4</meth>
<reso>7333.582309224469</reso>
<rind>122100.0000000000</rind>
<rmass>1629.266893630000</rmass>
<s2n>8.755821073430242</s2n>
<sigmaemg>0.06626185230697956</sigmaemg>
<tauemg>0.1094039073616386</tauemg>
<type>0</type>
</pk>
<pk>
<absi>1594.975727316354</absi>
<area>817.9631704687421</area>
<chisq>8255.729406167440</chisq>
<goodn>4040.209712007746</goodn>
<goodn2>0.9006579941779705</goodn2>
<ind>123143.4541672926</ind>
<lind>123085.0000000000</lind>
<lmass>1638.342713696167</lmass>
<mass>1638.882106787153</mass>
<massemg>1638.857550815570</massemg>
<massgaussian>1638.882934555634</massgaussian>
<meth>4</meth>
<reso>7989.781208982228</reso>
<rind>123738.0000000000</rind>
<rmass>1644.373410194070</rmass>
<s2n>7.462431786773289</s2n>
<sigmaemg>0.08362670457404420</sigmaemg>
<tauemg>0.02655660932941828</tauemg>
<type>0</type>
</pk>
<pk>
<absi>5524.567394725989</absi>
<area>3098.078175375169</area>
<chisq>34815.58101749427</chisq>
<goodn>87810.02414785771</goodn>
<goodn2>0.9785244994772235</goodn2>
<ind>129580.8134021643</ind>
<lind>129524.0000000000</lind>
<lmass>1698.294641199384</lmass>
<mass>1698.828424894730</mass>
<massemg>1698.789236479058</massemg>
<massgaussian>1698.832169559802</massgaussian>
<meth>4</meth>
<reso>8506.640461151388</reso>
<rind>130162.0000000000</rind>
<rmass>1704.293727026012</rmass>
<s2n>28.34319095628828</s2n>
<sigmaemg>0.07525057685279535</sigmaemg>
<tauemg>0.04877373247700234</tauemg>
<type>0</type>
</pk>
<pk>
<absi>1527.897706601403</absi>
<area>1029.131846703049</area>
<chisq>17126.56542121415</chisq>
<goodn>8030.151258789668</goodn>
<goodn2>0.9292502110212049</goodn2>
<ind>139655.8969423768</ind>
<lind>139589.0000000000</lind>
<lmass>1794.171722830880</lmass>
<mass>1794.817801317424</mass>
<massemg>1794.759085387257</massemg>
<massgaussian>1794.827829096894</massgaussian>
<meth>4</meth>
<reso>7647.511605931724</reso>
<rind>140228.0000000000</rind>
<rmass>1800.347832521140</rmass>
<s2n>7.710572790739114</s2n>
<sigmaemg>0.07918517658958990</sigmaemg>
<tauemg>0.08760788217682602</tauemg>
<type>0</type>
</pk>
<pk>
<absi>1286.510141517193</absi>
<area>634.6088035064217</area>
<chisq>104764.9712705445</chisq>
<goodn>1071.195336399733</goodn>
<goodn2>0.8112231195210178</goodn2>
<ind>142555.7252168431</ind>
<lind>142506.0000000000</lind>
<lmass>1822.451921751105</lmass>
<mass>1822.935928267595</mass>
<massemg>1822.900490053583</massemg>
<massgaussian>1822.941463196328</massgaussian>
<meth>4</meth>
<reso>10267.67191164445</reso>
<rind>143111.0000000000</rind>
<rmass>1828.345141829450</rmass>
<s2n>6.428152142801172</s2n>
<sigmaemg>0.06656686783344412</sigmaemg>
<tauemg>0.04448420676999376</tauemg>
<type>0</type>
</pk>
<pk>
<absi>2154.510647236173</absi>
<area>1512.985318838936</area>
<chisq>18958.52507934424</chisq>
<goodn>21556.26774952222</goodn>
<goodn2>0.9567064581168104</goodn2>
<ind>142759.9525628511</ind>
<lind>142693.0000000000</lind>
<lmass>1824.272443807279</lmass>
<mass>1824.924476182951</mass>
<massemg>1824.867390472266</massemg>
<massgaussian>1824.933487473262</massgaussian>
<meth>4</meth>
<reso>7728.533799572539</reso>
<rind>143328.0000000000</rind>
<rmass>1830.461233031399</rmass>
<s2n>11.28715690113121</s2n>
<sigmaemg>0.08155880753747624</sigmaemg>
<tauemg>0.08207083813135796</tauemg>
<type>0</type>
</pk>
<pk>
<absi>2869.081988999687</absi>
<area>2126.066611492297</area>
<chisq>23596.18258460891</chisq>
<goodn>33959.52398638290</goodn>
<goodn2>0.9654877254597679</goodn2>
<ind>160317.9251018917</ind>
<lind>160252.0000000000</lind>
<lmass>1999.277928126735</lmass>
<mass>1999.950130709047</mass>
<massemg>1999.897504043020</massemg>
<massgaussian>1999.956067105453</massgaussian>
<meth>4</meth>
<reso>8056.441611752633</reso>
<rind>160864.0000000000</rind>
<rmass>2005.522517788197</rmass>
<s2n>17.55028369821219</s2n>
<sigmaemg>0.09124530566191424</sigmaemg>
<tauemg>0.06832170871234666</tauemg>
<type>0</type>
</pk>
<pk>
<absi>1325.018949065926</absi>
<area>1465.203361699568</area>
<chisq>62867.21961087549</chisq>
<goodn>618.9022802431377</goodn>
<goodn2>0.7566840714641668</goodn2>
<ind>161781.7430359203</ind>
<lind>161686.0000000000</lind>
<lmass>2013.925226160877</lmass>
<mass>2014.905083149521</mass>
<massemg>2014.810919113692</massemg>
<massgaussian>2014.966174499226</massgaussian>
<meth>4</meth>
<reso>5698.054830344249</reso>
<rind>162347.0000000000</rind>
<rmass>2020.694928466199</rmass>
<s2n>7.700969911434244</s2n>
<sigmaemg>0.06802613094146182</sigmaemg>
<tauemg>0.2883663374111620</tauemg>
<type>0</type>
</pk>
<pk>
<absi>1631.439267397429</absi>
<area>3461.028466068126</area>
<chisq>34035.24359709052</chisq>
<goodn>2661.188239932290</goodn>
<goodn2>0.8781041105695776</goodn2>
<ind>163249.4776288823</ind>
<lind>163058.0000000000</lind>
<lmass>2027.989428988163</lmass>
<mass>2029.956145588537</mass>
<massemg>2029.757395593656</massemg>
<massgaussian>2029.966356565684</massgaussian>
<meth>4</meth>
<reso>2869.696842284024</reso>
<rind>163889.0000000000</rind>
<rmass>2036.531775205063</rmass>
<s2n>10.57236589887435</s2n>
<sigmaemg>0.2047422506677776</sigmaemg>
<tauemg>0.3712153654305439</tauemg>
<type>0</type>
</pk>
<pk>
<absi>5557.931800994045</absi>
<area>4201.983570311831</area>
<chisq>53259.02875271208</chisq>
<goodn>75215.45261382432</goodn>
<goodn2>0.9767975294414035</goodn2>
<ind>168564.9574288713</ind>
<lind>168502.0000000000</lind>
<lmass>2084.278990230634</lmass>
<mass>2084.934474365872</mass>
<massemg>2084.877629993195</massemg>
<massgaussian>2084.942912712519</massgaussian>
<meth>4</meth>
<reso>8732.880275161511</reso>
<rind>169097.0000000000</rind>
<rmass>2090.477987502435</rmass>
<s2n>38.42053086071591</s2n>
<sigmaemg>0.08322118238947951</sigmaemg>
<tauemg>0.08053198669722406</tauemg>
<type>0</type>
</pk>
<pk>
<absi>2587.543165902076</absi>
<area>1995.742079381383</area>
<chisq>22180.89842115672</chisq>
<goodn>32183.81349637214</goodn>
<goodn2>0.9645503322037266</goodn2>
<ind>170097.9444196967</ind>
<lind>170032.0000000000</lind>
<lmass>2100.237922070347</lmass>
<mass>2100.927139136446</mass>
<massemg>2100.864737106996</massemg>
<massgaussian>2100.937780654974</massgaussian>
<meth>4</meth>
<reso>8406.933040447631</reso>
<rind>170630.0000000000</rind>
<rmass>2106.492058411186</rmass>
<s2n>17.44546142883994</s2n>
<sigmaemg>0.08443823644574877</sigmaemg>
<tauemg>0.09289857244630184</tauemg>
<type>0</type>
</pk>
<pk>
<absi>1812.809575286131</absi>
<area>1498.208323644478</area>
<chisq>12434.89865549773</chisq>
<goodn>23095.62878276537</goodn>
<goodn2>0.9581698333800091</goodn2>
<ind>180500.4685018957</ind>
<lind>180432.0000000000</lind>
<lmass>2210.334849648818</lmass>
<mass>2211.069021238816</mass>
<massemg>2211.001573239123</massemg>
<massgaussian>2211.081987010924</massgaussian>
<meth>4</meth>
<reso>8244.757844779151</reso>
<rind>181116.0000000000</rind>
<rmass>2217.674711296606</rmass>
<s2n>13.43630006045123</s2n>
<sigmaemg>0.09017066782280381</sigmaemg>
<tauemg>0.1011089545204413</tauemg>
<type>0</type>
</pk>
<pk>
<absi>5816.616384255895</absi>
<area>5289.775673260854</area>
<chisq>140337.7201587337</chisq>
<goodn>31171.60928778078</goodn>
<goodn2>0.9639805777184933</goodn2>
<ind>183760.1421489382</ind>
<lind>183689.0000000000</lind>
<lmass>2245.394337624874</lmass>
<mass>2246.163224738717</mass>
<massemg>2246.105504183995</massemg>
<massgaussian>2246.169355838993</massgaussian>
<meth>4</meth>
<reso>7949.072279355011</reso>
<rind>184375.0000000000</rind>
<rmass>2252.813960899528</rmass>
<s2n>47.68153792726853</s2n>
<sigmaemg>0.1051893116973588</sigmaemg>
<tauemg>0.07334468820681650</tauemg>
<type>0</type>
</pk>
<pk>
<absi>1107.658677902968</absi>
<area>692.2770822147372</area>
<chisq>64650.32255406752</chisq>
<goodn>1574.016172341895</goodn>
<goodn2>0.8428110077688399</goodn2>
<ind>185143.6759510126</ind>
<lind>185090.0000000000</lind>
<lmass>2260.560307195971</lmass>
<mass>2261.142373330386</mass>
<massemg>2261.085058629333</massemg>
<massgaussian>2261.149831156753</massgaussian>
<meth>4</meth>
<reso>10764.53121671812</reso>
<rind>185740.0000000000</rind>
<rmass>2267.614012852131</rmass>
<s2n>8.048768180703194</s2n>
<sigmaemg>0.06466937810273521</sigmaemg>
<tauemg>0.09811375630533803</tauemg>
<type>0</type>
</pk>
<pk>
<absi>1666.365090385637</absi>
<area>1383.576143846695</area>
<chisq>22773.41476655061</chisq>
<goodn>10501.38931758767</goodn>
<goodn2>0.9380724542984645</goodn2>
<ind>185328.4425301945</ind>
<lind>185259.0000000000</lind>
<lmass>2262.393210384187</lmass>
<mass>2263.146570942114</mass>
<massemg>2263.084752954012</massemg>
<massgaussian>2263.154094809597</massgaussian>
<meth>4</meth>
<reso>8226.055785159424</reso>
<rind>185939.0000000000</rind>
<rmass>2269.775735668722</rmass>
<s2n>12.83262176656979</s2n>
<sigmaemg>0.09877586919628811</sigmaemg>
<tauemg>0.08345352322294275</tauemg>
<type>0</type>
</pk>
<pk>
<absi>1546.657262981310</absi>
<area>1320.238534799548</area>
<chisq>35057.33561298566</chisq>
<goodn>3362.500677266131</goodn>
<goodn2>0.8912828266015568</goodn2>
<ind>187169.2231927986</ind>
<lind>187098.0000000000</lind>
<lmass>2282.386399682016</lmass>
<mass>2283.162496638399</mass>
<massemg>2283.109610749388</massemg>
<massgaussian>2283.166757033258</massgaussian>
<meth>4</meth>
<reso>7902.654749015507</reso>
<rind>187781.0000000000</rind>
<rmass>2289.834288336144</rmass>
<s2n>12.02359027669824</s2n>
<sigmaemg>0.1108332249445994</sigmaemg>
<tauemg>0.06379341623051005</tauemg>
<type>0</type>
</pk>
<pk>
<absi>2971.576818075302</absi>
<area>2618.933464920001</area>
<chisq>28160.62697569098</chisq>
<goodn>32026.80734668486</goodn>
<goodn2>0.9644637253063646</goodn2>
<ind>187618.4888224002</ind>
<lind>187549.0000000000</lind>
<lmass>2287.303040408332</lmass>
<mass>2288.061054475910</mass>
<massemg>2287.995380823335</massemg>
<massgaussian>2288.070839088142</massgaussian>
<meth>4</meth>
<reso>8315.861039617548</reso>
<rind>188225.0000000000</rind>
<rmass>2294.682488250911</rmass>
<s2n>24.51359425464747</s2n>
<sigmaemg>0.09577094948463127</sigmaemg>
<tauemg>0.09325677381593778</tauemg>
<type>0</type>
</pk>
<pk>
<absi>1159.875241246062</absi>
<area>1127.134380714886</area>
<chisq>10775.53522981162</chisq>
<goodn>4682.709029740079</goodn>
<goodn2>0.9076220543685581</goodn2>
<ind>198122.4679617673</ind>
<lind>198047.0000000000</lind>
<lmass>2403.247890863466</lmass>
<mass>2404.091804561729</mass>
<massemg>2404.006941767828</massemg>
<massgaussian>2404.116315518668</massgaussian>
<meth>4</meth>
<reso>7961.675657508629</reso>
<rind>198719.0000000000</rind>
<rmass>2410.767700533144</rmass>
<s2n>10.22746584539278</s2n>
<sigmaemg>0.08733018585962782</sigmaemg>
<tauemg>0.1586729101240962</tauemg>
<type>0</type>
</pk>
<pk>
<absi>709.8946628324881</absi>
<area>777.5235767757549</area>
<chisq>6269.382647659718</chisq>
<goodn>1801.637938851282</goodn>
<goodn2>0.8527015688847364</goodn2>
<ind>210217.9382999334</ind>
<lind>210134.0000000000</lind>
<lmass>2540.304016107079</lmass>
<mass>2541.269134760679</mass>
<massemg>2541.171353973709</massemg>
<massgaussian>2541.305397960552</massgaussian>
<meth>4</meth>
<reso>7321.146010015731</reso>
<rind>210806.0000000000</rind>
<rmass>2548.035797854545</rmass>
<s2n>6.801105781358134</s2n>
<sigmaemg>0.07946569590603758</sigmaemg>
<tauemg>0.2458682798642258</tauemg>
<type>0</type>
</pk>
<pk>
<absi>723.4496360137405</absi>
<area>996.4293220303330</area>
<chisq>8637.174229088680</chisq>
<goodn>1633.004948424457</goodn>
<goodn2>0.8455641179791151</goodn2>
<ind>220346.4390456174</ind>
<lind>220244.0000000000</lind>
<lmass>2657.871220557744</lmass>
<mass>2659.076118437253</mass>
<massemg>2658.961030482368</massemg>
<massgaussian>2659.120046152309</massgaussian>
<meth>4</meth>
<reso>6129.388467533976</reso>
<rind>220939.0000000000</rind>
<rmass>2666.051252815191</rmass>
<s2n>7.785467882768351</s2n>
<sigmaemg>0.08269415460154050</sigmaemg>
<tauemg>0.3559995373439051</tauemg>
<type>0</type>
</pk>
<pk>
<absi>1325.097290500816</absi>
<area>1641.696443061965</area>
<chisq>21461.05476597961</chisq>
<goodn>2536.205910142777</goodn>
<goodn2>0.8752113257096678</goodn2>
<ind>221713.4273083298</ind>
<lind>221623.0000000000</lind>
<lmass>2674.114129073103</lmass>
<mass>2675.180984991006</mass>
<massemg>2675.089128295037</massemg>
<massgaussian>2675.185785362416</massgaussian>
<meth>4</meth>
<reso>6842.613565124529</reso>
<rind>222297.0000000000</rind>
<rmass>2682.071074580719</rmass>
<s2n>15.72726273716329</s2n>
<sigmaemg>0.1372983227324767</sigmaemg>
<tauemg>0.1285779108284260</tauemg>
<type>0</type>
</pk>
<pk>
<absi>905.6008768843753</absi>
<area>1078.379469691836</area>
<chisq>7573.369527722650</chisq>
<goodn>3014.673146016414</goodn>
<goodn2>0.8853099735688059</goodn2>
<ind>233426.8538345240</ind>
<lind>233345.0000000000</lind>
<lmass>2814.189480814481</lmass>
<mass>2815.180230440317</mass>
<massemg>2815.079228256036</massemg>
<massgaussian>2815.209903264728</massgaussian>
<meth>4</meth>
<reso>7884.624114858609</reso>
<rind>233988.0000000000</rind>
<rmass>2821.976991712515</rmass>
<s2n>12.20808781939048</s2n>
<sigmaemg>0.1009920476581101</sigmaemg>
<tauemg>0.1946648433890914</tauemg>
<type>0</type>
</pk>
<pk>
<absi>932.7698091412294</absi>
<area>1177.348389709672</area>
<chisq>7803.493688981269</chisq>
<goodn>3454.397284813538</goodn>
<goodn2>0.8927110742592301</goodn2>
<ind>234746.2996203309</ind>
<lind>234662.0000000000</lind>
<lmass>2830.151540220606</lmass>
<mass>2831.174795255314</mass>
<massemg>2831.071557103799</massemg>
<massgaussian>2831.202815779763</massgaussian>
<meth>4</meth>
<reso>7725.824236898707</reso>
<rind>235307.0000000000</rind>
<rmass>2837.985473118110</rmass>
<s2n>13.16720798469056</s2n>
<sigmaemg>0.1051903746952121</sigmaemg>
<tauemg>0.1950308346094971</tauemg>
<type>0</type>
</pk>
</pklist>
