# Supplementary material for: Structural insights into PA3488-mediated inactivation of Pseudomonas aeruginosa PldA
Source: Nat Commun. 2022 Oct 10;13:5979. doi: 10.1038/s41467-022-33690-2 (PMC9550806; doi:10.1038/s41467-022-33690-2)
Supplement: Supplementary file 4 — Source Data [file 41467_2022_33690_MOESM4_ESM.zip › TOF sourcedata/2022-06-28-YY0126/40.mgf]

CHARGE=1+

737.439519 401.460946 1+
760.869529 222.721747 1+
859.471640 4289.326951 1+
875.468617 224.610367 1+
891.456995 369.610110 1+
916.463600 361.191185 1+
1005.606871 13738.725255 1+
1242.666775 594.980327 1+
1302.682870 326.930637 1+
1307.571557 396.716781 1+
1330.662831 600.956100 1+
1387.688129 557.817246 1+
1389.363125 288.993452 1+
1476.696476 316.085335 1+
1505.996664 979.094260 1+
1520.687206 16829.620216 1+
1525.668915 310.700162 1+
1536.674555 979.355634 1+
1551.704768 483.810688 1+
1705.784651 1697.377456 1+
1890.926337 7599.576877 1+
1906.914683 544.571662 1+
1975.954519 441.203489 1+
1999.838828 7687.429991 1+
2015.827905 1245.000304 1+
2019.006297 5023.470328 1+
2029.800944 1154.157551 1+
2039.019407 2042.488908 1+
2045.858485 349.844753 1+
2084.843238 3537.195193 1+
2100.845513 887.088260 1+
2201.999065 247.235791 1+
2246.040458 11193.625080 1+
2262.030691 2728.122861 1+
2276.989599 228.891057 1+
2279.025977 335.093391 1+
2541.165268 315.382953 1+
4522.465749 63.735886 1+
4538.478377 38.988314 1+
