# Supplementary material for: Structural insights into PA3488-mediated inactivation of Pseudomonas aeruginosa PldA
Source: Nat Commun. 2022 Oct 10;13:5979. doi: 10.1038/s41467-022-33690-2 (PMC9550806; doi:10.1038/s41467-022-33690-2)
Supplement: Supplementary file 4 — Source Data [file 41467_2022_33690_MOESM4_ESM.zip › TOF sourcedata/2022-06-28-YY0126/40/0_H7/1/1Ref/pdata/1/peaklist.xml]

<?xml version="1.0"?>
<pklist version="1.0" creator="flexAnalysis 3.4.76.0" shots="500" date="2022-07-01T10:42:13.753+08:00" spectrumid="E2271A03-7FC1-46B1-90AC-387D3A5ACC7F">
<pk>
<absi>401.4609461786938</absi>
<area>49.76615723100889</area>
<chisq>1649.380569845648</chisq>
<goodn>2498.059051571981</goodn>
<goodn2>0.8742865317897788</goodn2>
<ind>6153.630220764427</ind>
<lind>6121.000000000000</lind>
<lmass>737.2377734320269</lmass>
<mass>737.4395188419330</mass>
<massemg>737.4219274041575</massemg>
<massgaussian>737.4419441509101</massgaussian>
<meth>4</meth>
<reso>9963.888959244583</reso>
<rind>6665.000000000000</rind>
<rmass>740.6048218264411</rmass>
<s2n>10.97228493755844</s2n>
<sigmaemg>0.02582420272756281</sigmaemg>
<tauemg>0.02488216678671051</tauemg>
<type>0</type>
</pk>
<pk>
<absi>222.7217472930522</absi>
<area>24.28321902465166</area>
<chisq>979.5062451234023</chisq>
<goodn>235.3829435317437</goodn>
<goodn2>0.6322644773124577</goodn2>
<ind>9913.206462647322</ind>
<lind>9887.000000000000</lind>
<lmass>760.7049355724803</lmass>
<mass>760.8695287685805</mass>
<massemg>760.8684254978701</massemg>
<massgaussian>760.8707754150998</massgaussian>
<meth>4</meth>
<reso>11431.11270817768</reso>
<rind>10417.00000000000</rind>
<rmass>764.0371435779911</rmass>
<s2n>6.092665060385469</s2n>
<sigmaemg>0.02824447262958074</sigmaemg>
<tauemg>0.001103270710359539</tauemg>
<type>0</type>
</pk>
<pk>
<absi>4289.326950798555</absi>
<area>532.8504276195724</area>
<chisq>19954.04620711344</chisq>
<goodn>27992.56914607023</goodn>
<goodn2>0.9619948555554639</goodn2>
<ind>25132.19117081735</ind>
<lind>25104.00000000000</lind>
<lmass>859.2834233418819</lmass>
<mass>859.4716403259990</mass>
<massemg>859.4563357437919</massemg>
<massgaussian>859.4735780566100</massgaussian>
<meth>4</meth>
<reso>12291.04945385284</reso>
<rind>25605.00000000000</rind>
<rmass>862.6314064605739</rmass>
<s2n>116.7839758753392</s2n>
<sigmaemg>0.02538925951637339</sigmaemg>
<tauemg>0.02028041893504451</tauemg>
<type>0</type>
</pk>
<pk>
<absi>224.6103667087628</absi>
<area>30.65875697418381</area>
<chisq>1167.785222114686</chisq>
<goodn>1119.105825111109</goodn>
<goodn2>0.8150800079406243</goodn2>
<ind>27517.01033044676</ind>
<lind>27488.00000000000</lind>
<lmass>875.2731317102279</lmass>
<mass>875.4686171768967</mass>
<massemg>875.4485191268095</massemg>
<massgaussian>875.4718430709179</massgaussian>
<meth>4</meth>
<reso>12376.60101919660</reso>
<rind>27985.00000000000</rind>
<rmass>878.6251804456374</rmass>
<s2n>6.107567627494999</s2n>
<sigmaemg>0.01962291865800125</sigmaemg>
<tauemg>0.03975435324855425</tauemg>
<type>0</type>
</pk>
<pk>
<absi>369.6101101142291</absi>
<area>47.87607514016882</area>
<chisq>290.3891282725321</chisq>
<goodn>11454.07554376190</goodn>
<goodn2>0.9406882161864260</goodn2>
<ind>29878.80964760578</ind>
<lind>29851.00000000000</lind>
<lmass>891.2678912325846</lmass>
<mass>891.4569949928595</mass>
<massemg>891.4389036476524</massemg>
<massgaussian>891.4607198845171</massgaussian>
<meth>4</meth>
<reso>12824.87594112498</reso>
<rind>30343.00000000000</rind>
<rmass>894.6164292630098</rmass>
<s2n>10.01304932279111</s2n>
<sigmaemg>0.02267926136971710</sigmaemg>
<tauemg>0.02841667316124585</tauemg>
<type>0</type>
</pk>
<pk>
<absi>361.1911845938968</absi>
<area>50.08776573871977</area>
<chisq>753.6870809501451</chisq>
<goodn>4793.591789969542</goodn>
<goodn2>0.9086819583374034</goodn2>
<ind>33530.58376627909</ind>
<lind>33501.00000000000</lind>
<lmass>916.2596223846655</lmass>
<mass>916.4635998790792</mass>
<massemg>916.4440265641193</massemg>
<massgaussian>916.4689609787566</massgaussian>
<meth>4</meth>
<reso>12652.61383913351</reso>
<rind>33989.00000000000</rind>
<rmass>919.6272499271195</rmass>
<s2n>9.692098643942110</s2n>
<sigmaemg>0.02258925940793688</sigmaemg>
<tauemg>0.03291945864361878</tauemg>
<type>0</type>
</pk>
<pk>
<absi>13738.72525460862</absi>
<area>2084.439349953239</area>
<chisq>81682.45061235110</chisq>
<goodn>81115.75490580402</goodn>
<goodn2>0.9776566059873656</goodn2>
<ind>46157.88694701660</ind>
<lind>46128.00000000000</lind>
<lmass>1005.390984206222</lmass>
<mass>1005.606871213948</mass>
<massemg>1005.592391712220</massemg>
<massgaussian>1005.608074060634</massgaussian>
<meth>4</meth>
<reso>12622.51238852224</reso>
<rind>46599.00000000000</rind>
<rmass>1008.795934515400</rmass>
<s2n>364.6597715086230</s2n>
<sigmaemg>0.03060624245301824</sigmaemg>
<tauemg>0.01743792415607004</tauemg>
<type>0</type>
</pk>
<pk>
<absi>594.9803270071035</absi>
<area>142.3635297890759</area>
<chisq>1426.922751014841</chisq>
<goodn>11167.12643233939</goodn>
<goodn2>0.9399354730186582</goodn2>
<ind>77234.51753691120</ind>
<lind>77198.00000000000</lind>
<lmass>1242.373457948261</lmass>
<mass>1242.666774960992</mass>
<massemg>1242.645809520141</massemg>
<massgaussian>1242.668841954950</massgaussian>
<meth>4</meth>
<reso>11434.08973337414</reso>
<rind>77763.00000000000</rind>
<rmass>1246.915550994917</rmass>
<s2n>14.85344139829774</s2n>
<sigmaemg>0.04113346244025706</sigmaemg>
<tauemg>0.02592412867488747</tauemg>
<type>0</type>
</pk>
<pk>
<absi>326.9306365193243</absi>
<area>86.18797929931051</area>
<chisq>1518.328209468559</chisq>
<goodn>3107.791649468910</goodn>
<goodn2>0.8870048643633560</goodn2>
<ind>84617.65133261452</ind>
<lind>84580.00000000000</lind>
<lmass>1302.373209423874</lmass>
<mass>1302.682870402845</mass>
<massemg>1302.656846571335</massemg>
<massgaussian>1302.685204710200</massgaussian>
<meth>4</meth>
<reso>11352.89164683351</reso>
<rind>85135.00000000000</rind>
<rmass>1306.941509545233</rmass>
<s2n>7.922947060741785</s2n>
<sigmaemg>0.04102129760167372</sigmaemg>
<tauemg>0.03537896990246736</tauemg>
<type>0</type>
</pk>
<pk>
<absi>396.7167805258295</absi>
<area>97.41374445230437</area>
<chisq>888.4760879701164</chisq>
<goodn>9165.879027297218</goodn>
<goodn2>0.9337446288186821</goodn2>
<ind>85211.46765333935</ind>
<lind>85178.00000000000</lind>
<lmass>1307.295784683285</lmass>
<mass>1307.571556547988</mass>
<massemg>1307.543543267474</massemg>
<massgaussian>1307.583250737506</massgaussian>
<meth>4</meth>
<reso>13340.07636771602</reso>
<rind>85723.00000000000</rind>
<rmass>1311.790188151653</rmass>
<s2n>9.577585273232282</s2n>
<sigmaemg>0.02572898470134533</sigmaemg>
<tauemg>0.05956510347391486</tauemg>
<type>0</type>
</pk>
<pk>
<absi>600.9560996543839</absi>
<area>136.9686193586553</area>
<chisq>3366.224839032698</chisq>
<goodn>5386.251945437563</goodn>
<goodn2>0.9137874485587240</goodn2>
<ind>88001.37741830493</ind>
<lind>87970.00000000000</lind>
<lmass>1330.402002624720</lmass>
<mass>1330.662831325107</mass>
<massemg>1330.638705740323</massemg>
<massgaussian>1330.666480745641</massgaussian>
<meth>4</meth>
<reso>13868.12108032385</reso>
<rind>88508.00000000000</rind>
<rmass>1334.877743345201</rmass>
<s2n>14.34622576355133</s2n>
<sigmaemg>0.03225019471460655</sigmaemg>
<tauemg>0.03621339217465902</tauemg>
<type>0</type>
</pk>
<pk>
<absi>557.8172455516007</absi>
<area>104.6313191935036</area>
<chisq>15109.52279894194</chisq>
<goodn>792.3855711241380</goodn>
<goodn2>0.7826946258965798</goodn2>
<ind>94788.96550051028</ind>
<lind>94765.00000000000</lind>
<lmass>1387.484674935647</lmass>
<mass>1387.688129444022</mass>
<massemg>1387.667493414799</massemg>
<massgaussian>1387.694597018411</massgaussian>
<meth>4</meth>
<reso>18978.30976452545</reso>
<rind>95279.00000000000</rind>
<rmass>1391.851544628291</rmass>
<s2n>13.09179035858322</s2n>
<sigmaemg>0.02088780824897185</sigmaemg>
<tauemg>0.03922867048413536</tauemg>
<type>0</type>
</pk>
<pk>
<absi>288.9934520114204</absi>
<area>161.5168655641244</area>
<chisq>5463.573240934255</chisq>
<goodn>180.8335267973928</goodn>
<goodn2>0.5929352453603859</goodn2>
<ind>94986.20122667479</ind>
<lind>94914.00000000000</lind>
<lmass>1388.749849239555</lmass>
<mass>1389.363125231643</mass>
<massemg>1389.349660567193</massemg>
<massgaussian>1389.360996385598</massgaussian>
<meth>4</meth>
<reso>5791.462228484927</reso>
<rind>95526.00000000000</rind>
<rmass>1393.952468476810</rmass>
<s2n>6.731527579503631</s2n>
<sigmaemg>0.1009855360039182</sigmaemg>
<tauemg>0.01370457830444138</tauemg>
<type>0</type>
</pk>
<pk>
<absi>316.0853354141198</absi>
<area>74.20586248470090</area>
<chisq>2573.201581431456</chisq>
<goodn>1461.679569993722</goodn>
<goodn2>0.8371334490497642</goodn2>
<ind>105109.7515344363</ind>
<lind>105080.0000000000</lind>
<lmass>1476.435905638459</lmass>
<mass>1476.696475518234</mass>
<massemg>1476.675820454357</massemg>
<massgaussian>1476.698008576467</massgaussian>
<meth>4</meth>
<reso>15210.26071903024</reso>
<rind>105592.0000000000</rind>
<rmass>1480.923319530748</rmass>
<s2n>6.839742355382854</s2n>
<sigmaemg>0.03563887515861097</sigmaemg>
<tauemg>0.02687367929001994</tauemg>
<type>0</type>
</pk>
<pk>
<absi>979.0942600164452</absi>
<area>852.9848691128675</area>
<chisq>8214.961152192705</chisq>
<goodn>7924.736083413581</goodn>
<goodn2>0.9287850973486177</goodn2>
<ind>108438.5841771876</ind>
<lind>108335.0000000000</lind>
<lmass>1505.080571000991</lmass>
<mass>1505.996663924359</mass>
<massemg>1505.911569492456</massemg>
<massgaussian>1506.008053485620</massgaussian>
<meth>4</meth>
<reso>4516.111156942119</reso>
<rind>108975.0000000000</rind>
<rmass>1510.745168086610</rmass>
<s2n>21.70632545548727</s2n>
<sigmaemg>0.1107833277544614</sigmaemg>
<tauemg>0.1300149265071013</tauemg>
<type>0</type>
</pk>
<pk>
<absi>16829.62021602228</absi>
<area>5124.533114616276</area>
<chisq>107969.8411244794</chisq>
<goodn>201514.4723501124</goodn>
<goodn2>0.9858206873359069</goodn2>
<ind>110095.3734850375</ind>
<lind>110060.0000000000</lind>
<lmass>1520.372807123688</lmass>
<mass>1520.687206389085</mass>
<massemg>1520.659805448366</massemg>
<massgaussian>1520.691383024446</massgaussian>
<meth>4</meth>
<reso>13162.44355447418</reso>
<rind>110575.0000000000</rind>
<rmass>1524.953340388925</rmass>
<s2n>376.1298520575214</s2n>
<sigmaemg>0.04036177881835101</sigmaemg>
<tauemg>0.03867995501536825</tauemg>
<type>0</type>
</pk>
<pk>
<absi>310.7001621240684</absi>
<area>84.34730407215706</area>
<chisq>2008.855441506328</chisq>
<goodn>2710.069624186144</goodn>
<goodn2>0.8791819865045910</goodn2>
<ind>110655.3836155728</ind>
<lind>110625.0000000000</lind>
<lmass>1525.398420304210</lmass>
<mass>1525.668914856038</mass>
<massemg>1525.641639276244</massemg>
<massgaussian>1525.680956002687</massgaussian>
<meth>4</meth>
<reso>15720.43332133882</reso>
<rind>111129.0000000000</rind>
<rmass>1529.888462578203</rmass>
<s2n>6.595830793526195</s2n>
<sigmaemg>0.02204468872901089</sigmaemg>
<tauemg>0.06925505299227552</tauemg>
<type>0</type>
</pk>
<pk>
<absi>979.3556344928903</absi>
<area>346.1890012649492</area>
<chisq>4688.428223365333</chisq>
<goodn>17999.49633623974</goodn>
<goodn2>0.9526360837275203</goodn2>
<ind>111889.3225029906</ind>
<lind>111849.0000000000</lind>
<lmass>1536.314287252286</lmass>
<mass>1536.674555093862</mass>
<massemg>1536.638640910921</massemg>
<massgaussian>1536.684759321192</massgaussian>
<meth>4</meth>
<reso>11980.41311594035</reso>
<rind>112369.0000000000</rind>
<rmass>1540.963559159673</rmass>
<s2n>21.49238918058802</s2n>
<sigmaemg>0.03748506827560050</sigmaemg>
<tauemg>0.06618981607175556</tauemg>
<type>0</type>
</pk>
<pk>
<absi>483.8106880806009</absi>
<area>198.2956816616808</area>
<chisq>6968.301783200959</chisq>
<goodn>2998.840461681982</goodn>
<goodn2>0.8850141382151496</goodn2>
<ind>113567.3556736808</ind>
<lind>113521.0000000000</lind>
<lmass>1551.288573035338</lmass>
<mass>1551.704767932072</mass>
<massemg>1551.664310056430</massemg>
<massgaussian>1551.712556591437</massgaussian>
<meth>4</meth>
<reso>10243.25343872134</reso>
<rind>114050.0000000000</rind>
<rmass>1556.041416549985</rmass>
<s2n>10.52599669250796</s2n>
<sigmaemg>0.04807162741576576</sigmaemg>
<tauemg>0.06622856275930644</tauemg>
<type>0</type>
</pk>
<pk>
<absi>1697.377455534703</absi>
<area>633.3916477878994</area>
<chisq>8737.656552629178</chisq>
<goodn>32668.42628198119</goodn>
<goodn2>0.9648137107158022</goodn2>
<ind>130320.3843185378</ind>
<lind>130285.0000000000</lind>
<lmass>1705.451510179869</lmass>
<mass>1705.784651232660</mass>
<massemg>1705.750809284755</massemg>
<massgaussian>1705.794023421842</massgaussian>
<meth>4</meth>
<reso>14073.32442342023</reso>
<rind>130880.0000000000</rind>
<rmass>1711.057734837139</rmass>
<s2n>36.44705315996515</s2n>
<sigmaemg>0.03567819917475390</sigmaemg>
<tauemg>0.06174886626308762</tauemg>
<type>0</type>
</pk>
<pk>
<absi>7599.576876735518</absi>
<area>3946.720055704956</area>
<chisq>31729.78583044678</chisq>
<goodn>261876.1344239784</goodn>
<goodn2>0.9875612456418659</goodn2>
<ind>149476.2446492448</ind>
<lind>149433.0000000000</lind>
<lmass>1890.497604745998</lmass>
<mass>1890.926336581664</mass>
<massemg>1890.884497014645</massemg>
<massgaussian>1890.936221512348</massgaussian>
<meth>4</meth>
<reso>12109.53415239897</reso>
<rind>150015.0000000000</rind>
<rmass>1896.271698670802</rmass>
<s2n>166.7921196125407</s2n>
<sigmaemg>0.04934675035042346</sigmaemg>
<tauemg>0.06891966910438896</tauemg>
<type>0</type>
</pk>
<pk>
<absi>544.5716624623049</absi>
<area>381.7819972439724</area>
<chisq>3150.254122646792</chisq>
<goodn>9566.068226549856</goodn>
<goodn2>0.9351355288329478</goodn2>
<ind>151085.4361530632</ind>
<lind>151028.0000000000</lind>
<lmass>1906.342856828556</lmass>
<mass>1906.914683461368</mass>
<massemg>1906.855614244605</massemg>
<massgaussian>1906.930554174493</massgaussian>
<meth>4</meth>
<reso>9223.094280854819</reso>
<rind>151633.0000000000</rind>
<rmass>1912.370473688135</rmass>
<s2n>11.75330343647421</s2n>
<sigmaemg>0.05469882543502536</sigmaemg>
<tauemg>0.1243409851404067</tauemg>
<type>0</type>
</pk>
<pk>
<absi>441.2034888955782</absi>
<area>1521.980315931318</area>
<chisq>4468.303010216269</chisq>
<goodn>2204.358517034573</goodn>
<goodn2>0.8664027805435605</goodn2>
<ind>157957.6735511135</ind>
<lind>157650.0000000000</lind>
<lmass>1972.837241949927</lmass>
<mass>1975.954519046946</mass>
<massemg>1975.937128752316</massemg>
<massgaussian>1976.066593202455</massgaussian>
<meth>4</meth>
<reso>1593.164266390760</reso>
<rind>158754.0000000000</rind>
<rmass>1984.034174819119</rmass>
<s2n>9.960674360833423</s2n>
<sigmaemg>0.5264079001867685</sigmaemg>
<tauemg>0.01739029462964936</tauemg>
<type>0</type>
</pk>
<pk>
<absi>7687.429990822605</absi>
<area>4285.874459618838</area>
<chisq>37714.38669056205</chisq>
<goodn>248784.8456703316</goodn>
<goodn2>0.9872382573324451</goodn2>
<ind>160307.0100192040</ind>
<lind>160261.0000000000</lind>
<lmass>1999.369689576407</lmass>
<mass>1999.838827690789</mass>
<massemg>1999.794737958780</massemg>
<massgaussian>1999.848160879875</massgaussian>
<meth>4</meth>
<reso>11878.44631977396</reso>
<rind>160834.0000000000</rind>
<rmass>2005.216182826810</rmass>
<s2n>181.4939756074528</s2n>
<sigmaemg>0.05462186596969332</sigmaemg>
<tauemg>0.06981097798529845</tauemg>
<type>0</type>
</pk>
<pk>
<absi>1245.000303667968</absi>
<area>905.1806847961169</area>
<chisq>26882.48548882895</chisq>
<goodn>6621.445792481635</goodn>
<goodn2>0.9221548457444557</goodn2>
<ind>161871.8917572285</ind>
<lind>161814.0000000000</lind>
<lmass>2015.235262416995</lmass>
<mass>2015.827905069285</mass>
<massemg>2015.766665600038</massemg>
<massgaussian>2015.849781584862</massgaussian>
<meth>4</meth>
<reso>9409.849919317849</reso>
<rind>162406.0000000000</rind>
<rmass>2021.299737111770</rmass>
<s2n>28.67466552342582</s2n>
<sigmaemg>0.05549411304150453</sigmaemg>
<tauemg>0.1324253380105347</tauemg>
<type>0</type>
</pk>
<pk>
<absi>5023.470328432795</absi>
<area>3047.428706755628</area>
<chisq>31679.96660901625</chisq>
<goodn>135642.3594916320</goodn>
<goodn2>0.9827187256940461</goodn2>
<ind>162182.2245666491</ind>
<lind>162133.0000000000</lind>
<lmass>2018.501977420596</lmass>
<mass>2019.006297211631</mass>
<massemg>2018.958300868617</massemg>
<massgaussian>2019.016137220878</massgaussian>
<meth>4</meth>
<reso>10996.60822459234</reso>
<rind>162710.0000000000</rind>
<rmass>2024.417477990108</rmass>
<s2n>119.7145240934104</s2n>
<sigmaemg>0.05964231522921182</sigmaemg>
<tauemg>0.07589443048777866</tauemg>
<type>0</type>
</pk>
<pk>
<absi>1154.157551023484</absi>
<area>2390.584134757784</area>
<chisq>10853.30194666607</chisq>
<goodn>4613.439406252276</goodn>
<goodn2>0.9069408873992838</goodn2>
<ind>163234.3707056221</ind>
<lind>163063.0000000000</lind>
<lmass>2028.040773134431</lmass>
<mass>2029.800943707237</mass>
<massemg>2029.625108529727</massemg>
<massgaussian>2029.812529468484</massgaussian>
<meth>4</meth>
<reso>3206.499911131918</reso>
<rind>163858.0000000000</rind>
<rmass>2036.212784321766</rmass>
<s2n>28.42191257161800</s2n>
<sigmaemg>0.1885792742084504</sigmaemg>
<tauemg>0.3154867809796542</tauemg>
<type>0</type>
</pk>
<pk>
<absi>2042.488908060815</absi>
<area>1049.790554365320</area>
<chisq>15639.32755195654</chisq>
<goodn>42117.08535031357</goodn>
<goodn2>0.9690038608622766</goodn2>
<ind>164130.6682381990</ind>
<lind>164089.0000000000</lind>
<lmass>2038.590383249434</lmass>
<mass>2039.019407390485</mass>
<massemg>2038.977066432058</massemg>
<massgaussian>2039.028860691099</massgaussian>
<meth>4</meth>
<reso>13128.32536553663</reso>
<rind>164650.0000000000</rind>
<rmass>2044.370344947085</rmass>
<s2n>48.61458316631575</s2n>
<sigmaemg>0.04788354191168764</sigmaemg>
<tauemg>0.07233417945394649</tauemg>
<type>0</type>
</pk>
<pk>
<absi>349.8447527056949</absi>
<area>716.9725099625467</area>
<chisq>4321.994948469979</chisq>
<goodn>956.6236986735162</goodn>
<goodn2>0.8009229289399057</goodn2>
<ind>164794.3092486189</ind>
<lind>164609.0000000000</lind>
<lmass>2043.947645535607</lmass>
<mass>2045.858484690936</mass>
<massemg>2045.663511595705</massemg>
<massgaussian>2045.861513319981</massgaussian>
<meth>4</meth>
<reso>2987.619243779219</reso>
<rind>165426.0000000000</rind>
<rmass>2052.378970545778</rmass>
<s2n>8.083659896812725</s2n>
<sigmaemg>0.1874835331573195</sigmaemg>
<tauemg>0.3924904459668142</tauemg>
<type>0</type>
</pk>
<pk>
<absi>3537.195193309157</absi>
<area>1821.532960272677</area>
<chisq>22586.91471853506</chisq>
<goodn>87426.53453928123</goodn>
<goodn2>0.9784774865209461</goodn2>
<ind>168556.1950038775</ind>
<lind>168516.0000000000</lind>
<lmass>2084.424742930671</lmass>
<mass>2084.843237787422</mass>
<massemg>2084.801577332403</massemg>
<massgaussian>2084.852885052675</massgaussian>
<meth>4</meth>
<reso>13705.36165614190</reso>
<rind>169069.0000000000</rind>
<rmass>2090.186062975702</rmass>
<s2n>88.47391665452456</s2n>
<sigmaemg>0.04655001775108758</sigmaemg>
<tauemg>0.07194215044137309</tauemg>
<type>0</type>
</pk>
<pk>
<absi>887.0882600277556</absi>
<area>531.1538570899630</area>
<chisq>2942.773635273873</chisq>
<goodn>37902.65432139573</goodn>
<goodn2>0.9673288961509898</goodn2>
<ind>170090.1349676603</ind>
<lind>170042.0000000000</lind>
<lmass>2100.342429618396</lmass>
<mass>2100.845512851318</mass>
<massemg>2100.796329318612</massemg>
<massgaussian>2100.857251304931</massgaussian>
<meth>4</meth>
<reso>11688.74514341283</reso>
<rind>170607.0000000000</rind>
<rmass>2106.251342259003</rmass>
<s2n>22.10914080996494</s2n>
<sigmaemg>0.05507363717879343</sigmaemg>
<tauemg>0.08477006935208920</tauemg>
<type>0</type>
</pk>
<pk>
<absi>247.2357908626369</absi>
<area>159.7538240512657</area>
<chisq>1022.256048878043</chisq>
<goodn>5336.173625934406</goodn>
<goodn2>0.9133888047434480</goodn2>
<ind>179653.8072375955</ind>
<lind>179604.0000000000</lind>
<lmass>2201.466081785386</lmass>
<mass>2201.999065208081</mass>
<massemg>2201.943990350437</massemg>
<massgaussian>2202.017374688086</massgaussian>
<meth>4</meth>
<reso>11429.26348247583</reso>
<rind>180161.0000000000</rind>
<rmass>2207.430180409728</rmass>
<s2n>6.398870084826712</s2n>
<sigmaemg>0.05003624032542575</sigmaemg>
<tauemg>0.1187092262466649</tauemg>
<type>0</type>
</pk>
<pk>
<absi>11193.62508001156</absi>
<area>7533.429500998938</area>
<chisq>921209.3566683322</chisq>
<goodn>30311.70105271368</goodn>
<goodn2>0.9634743408097551</goodn2>
<ind>183748.7838452687</ind>
<lind>183699.0000000000</lind>
<lmass>2245.502407227969</lmass>
<mass>2246.040458087124</mass>
<massemg>2245.988878397164</massemg>
<massgaussian>2246.053101811675</massgaussian>
<meth>4</meth>
<reso>11483.89081486850</reso>
<rind>184344.0000000000</rind>
<rmass>2252.478406962116</rmass>
<s2n>324.4459697423327</s2n>
<sigmaemg>0.06296908331978557</sigmaemg>
<tauemg>0.08264027015729880</tauemg>
<type>0</type>
</pk>
<pk>
<absi>2728.122861041106</absi>
<area>1808.603262258891</area>
<chisq>56194.90978412457</chisq>
<goodn>27955.78497222999</goodn>
<goodn2>0.9619699196262648</goodn2>
<ind>185225.5799347242</ind>
<lind>185176.0000000000</lind>
<lmass>2261.492934058363</lmass>
<mass>2262.030691258894</mass>
<massemg>2261.979584081278</massemg>
<massgaussian>2262.042626230764</massgaussian>
<meth>4</meth>
<reso>11729.92326621194</reso>
<rind>185818.0000000000</rind>
<rmass>2268.461198188316</rmass>
<s2n>79.74536352991302</s2n>
<sigmaemg>0.06174550393188838</sigmaemg>
<tauemg>0.08256728248716172</tauemg>
<type>0</type>
</pk>
<pk>
<absi>228.8910573194210</absi>
<area>134.0956742799371</area>
<chisq>3841.978252709068</chisq>
<goodn>1568.761775604701</goodn>
<goodn2>0.8425585700164102</goodn2>
<ind>186602.3938892175</ind>
<lind>186558.0000000000</lind>
<lmass>2276.506493052045</lmass>
<mass>2276.989598516258</mass>
<massemg>2276.939648553660</massemg>
<massgaussian>2277.021750023090</massgaussian>
<meth>4</meth>
<reso>12980.67327944790</reso>
<rind>187189.0000000000</rind>
<rmass>2283.378021823776</rmass>
<s2n>6.295413025766267</s2n>
<sigmaemg>0.04799080653765486</sigmaemg>
<tauemg>0.1006491122516309</tauemg>
<type>0</type>
</pk>
<pk>
<absi>335.0933907440992</absi>
<area>226.3708200898235</area>
<chisq>2608.614675901425</chisq>
<goodn>6128.032068721248</goodn>
<goodn2>0.9191139160113082</goodn2>
<ind>186789.4704134153</ind>
<lind>186738.0000000000</lind>
<lmass>2278.465616693719</lmass>
<mass>2279.025977115972</mass>
<massemg>2278.970515155758</massemg>
<massgaussian>2279.041177072346</massgaussian>
<meth>4</meth>
<reso>11213.41206508169</reso>
<rind>187382.0000000000</rind>
<rmass>2285.481847480242</rmass>
<s2n>9.473420663250321</s2n>
<sigmaemg>0.06256003499402141</sigmaemg>
<tauemg>0.09496759870262395</tauemg>
<type>0</type>
</pk>
<pk>
<absi>315.3829527883639</absi>
<area>255.6583996206853</area>
<chisq>1271.894118419329</chisq>
<goodn>11377.84092000214</goodn>
<goodn2>0.9404909970225807</goodn2>
<ind>210208.9055429085</ind>
<lind>210157.0000000000</lind>
<lmass>2540.568450742473</lmass>
<mass>2541.165267712405</mass>
<massemg>2541.104223654557</massemg>
<massgaussian>2541.183400264014</massgaussian>
<meth>4</meth>
<reso>11891.51368526188</reso>
<rind>210772.0000000000</rind>
<rmass>2547.644323431302</rmass>
<s2n>12.04388296262374</s2n>
<sigmaemg>0.05667089834378203</sigmaemg>
<tauemg>0.1281019698917589</tauemg>
<type>0</type>
</pk>
<pk>
<absi>63.73588565123869</absi>
<area>139.1492000832859</area>
<chisq>663.4643173721249</chisq>
<goodn>711.3337346038843</goodn>
<goodn2>0.7716322526246522</goodn2>
<ind>357773.4961247626</ind>
<lind>357693.0000000000</lind>
<lmass>4521.229674878405</lmass>
<mass>4522.465749499899</mass>
<massemg>4522.377642725047</massemg>
<massgaussian>4522.471100330559</massgaussian>
<meth>4</meth>
<reso>9857.073449503676</reso>
<rind>358429.0000000000</rind>
<rmass>4532.537790641793</rmass>
<s2n>10.36448823234454</s2n>
<sigmaemg>0.1739105582164484</sigmaemg>
<tauemg>0.1085421788775420</tauemg>
<type>0</type>
</pk>
<pk>
<absi>38.98831421344928</absi>
<area>88.52140159285139</area>
<chisq>281.2545875583308</chisq>
<goodn>713.3713703903686</goodn>
<goodn2>0.7719313999426313</goodn2>
<ind>358815.2794640870</ind>
<lind>358734.0000000000</lind>
<lmass>4537.228056372403</lmass>
<mass>4538.478376670371</mass>
<massemg>4538.357132408923</massemg>
<massgaussian>4538.492061140423</massgaussian>
<meth>4</meth>
<reso>10009.74959905799</reso>
<rind>359467.0000000000</rind>
<rmass>4548.510036175852</rmass>
<s2n>6.447371892707358</s2n>
<sigmaemg>0.1435996894488198</sigmaemg>
<tauemg>0.1991181676212364</tauemg>
<type>0</type>
</pk>
</pklist>
