# Supplementary material for: Structural insights into PA3488-mediated inactivation of Pseudomonas aeruginosa PldA
Source: Nat Commun. 2022 Oct 10;13:5979. doi: 10.1038/s41467-022-33690-2 (PMC9550806; doi:10.1038/s41467-022-33690-2)
Supplement: Supplementary file 4 — Source Data [file 41467_2022_33690_MOESM4_ESM.zip › TOF sourcedata/2022-06-28-YY0126/40/0_H7/1/1Ref/pdata/1/proc]

##TITLE=  XMASS Parameter file
##JCAMPDX=  5.0
##DATATYPE=  CONTINUOUS MASS SPECTRUM
##ORIGIN=  XMASS, Bruker-Daltonics (USA) and Bruker-Daltonik (GER)
##OWNER=  TOF User
##SPECTROMETER/DATASYSTEM=  Bruker Flex Series
##.SPECTROMETER TYPE=  TOF
##.INLET=  DIRECT
##.IONIZATION MODE=  LD+
##$ABSF1= 10 
##$ABSF2= 0 
##$ABSG= 5 
##$ABSL= 3 
##$AQOP_m= 1 
##$ATTEN= 73.900002 
##$AUTOLAB= 0 
##$AZFE= 0.1 
##$AZFW= 0.5 
##$AccE_is= 0 
##$Ame= 0 
##$BASLSEG= 10 
##$BASLSUB= no 
##$BC_mod= 0 
##$BYTORDP= 0 
##$CLPTS= 9 
##$CLSTAT= 0 
##$CalPrnt= 0 
##$DATMOD= 1 
##$DC= 1 
##$DELAY= 46881 
##$DTATYPE= 0 
##$Dy2max= 40 
##$FILNO= 0 
##$FT_mod= 0 
##$FWidth= 0.75 
##$GB= 0.1 
##$GOODNLV= 0 
##$HPCon= no 
##$INTBC= 1 
##$INTSCL= 1 
##$ISEN= 128 
##$LB= 1 
##$LINDIS= 0 
##$LftBHi= 0 
##$LftBLo= 0 
##$LftOrd= 0 
##$Lms2osp= no 
##$MAXI= 10000 
##$MAXPKS= 200 
##$MC2= 4 
##$MEAN= 0 
##$MI= 0 
##$MPWCH= 1000 
##$MPWM= 1000 
##$MSDTAID= -1 
##$NC_proc= 0 
##$NOISE= 0 
##$NSP= 1 
##$NTH_PF= 0 
##$NTH_PI= 0 
##$NZP= 0 
##$OCPOrd= 0 
##$PC= 4 
##$PHC0= 0 
##$PHC1= 0 
##$PH_mod= 0 
##$POLARI= 1 
##$PPERC= 80 
##$PP_meth= 1 
##$PSDOrd= 0 
##$PULSREP= 10000 
##$Parent= 1000 
##$PsdHi= 1.05 
##$PsdLo= 0.85000002 
##$Psdc0= 0 
##$Psdc1= 0 
##$Psdc2= 0 
##$REPHZ= 1000 
##$REVERSE= no 
##$RefFull= 0 
##$ReflE= 0 
##$RmFrag= yes 
##$SAMPNO= 0 
##$SCALINT= 1 
##$SCALSPC= 1 
##$SI= 388096 
##$SIC_gco= 0 
##$SIC_gct= 0 
##$SIC_ion= 0 
##$SIC_max= 0 
##$SIC_min= 0 
##$SMONUM= 0 
##$SPCOrd= 0 
##$SPOTID= -1 
##$SSB= 0 
##$STSI= 0 
##$STSR= 0 
##$SYMM= 0 
##$S_DEV= 0 
##$Sens1= 100 
##$Sens2= 0 
##$Subbasl= no 
##$Subbpar= 0.80000001 
##$SumShot= 0 
##$T1D= 5 
##$TDeff= 0 
##$TIC_gco= 0 
##$TIC_gct= 0 
##$TIC_hig= 0 
##$TIC_low= 0 
##$TIC_max= 0 
##$TIC_min= 0 
##$TIC_rhi= 1 
##$TIC_rlo= 1 
##$TICcorr= 2 
##$TM1= 0.1 
##$TM2= 0.89999998 
##$Udefl= 0 
##$UdetL= 3.2 
##$UdetR= 2.131 
##$Uhimass= 0 
##$Uis1= 20 
##$Uis2= 17.6 
##$Ulens= 7.5999999 
##$Uref_is= 0 
##$WDW= 1 
##$XDIM= 64 
##$YMAX_p= 16190 
##$YMIN_p= 0 
##$AUNMP= <> 
##$Acalm= <> 
##$Acquver= <AIDA4.7.373.7> 
##$BLDNM= <averagine.bld> 
##$BTMeth= <> 
##$CALME= (0..15) 
0 0 0 0 0 0 0 0 
0 0 0 0 0 0 0 0 
##$CALMR= (0..15) 
0 0 0 0 0 0 0 0 
0 0 0 0 0 0 0 0 
##$CALNAM1= <> 
##$CALNAM2= <> 
##$CALNAM3= <> 
##$CALNAM4= <> 
##$CALNAM5= <> 
##$CALNAM6= <> 
##$CALNAM7= <> 
##$CLDATE= <2022-07-01T10:34:14.000+00:00> 
##$CLREFNM= <> 
##$CMT1= <> 
##$CMT2= <> 
##$COMFILE= <TofComment> 
##$CalStat= <<?xml version="1.0" encoding="ISO-8859-1"?><cs version="1.0"><ca>ReferenceMassAssignement</ca><cm>Cubic Enhanced</cm><cd>2022-07-01T10:34:14.000+00:00</cd><cr>OK</cr><pn>flexControl</pn><pv>3.4.135.0</pv><un>BDAL@DE</un><cmt>BDAL@DE</cmt><rsid>E2271A03-7FC1-46B1-90AC-387D3A5ACC7F</rsid><mcl>PeptideCalibStandard mono</mcl><cocp>9</cocp><devb>10.04844140410068</devb><deca>4.978344167701179</deca><acs><ac><rv>48753.63548243491</rv><mb>757.4000020856244</mb><ma>757.3999443258573</ma><cm>757.3991600000001</cm><cn>Bradykinin(1-7)_[M+H]+_mono</cn><me>1.035551527729856</me><tol>0</tol></ac><ac><rv>57235.05472973179</rv><mb>1046.533089452183</mb><ma>1046.53759732913</ma><cm>1046.5418</cm><cn>Angiotensin_II_[M+H]+_mono</cn><me>4.015769719087813</me><tol>0</tol></ac><ac><rv>63659.13841117235</rv><mb>1296.67480736036</mb><ma>1296.685946104768</ma><cm>1296.6848</cm><cn>Angiotensin_I_[M+H]+_mono</cn><me>0.8838730649076491</me><tol>0</tol></ac><ac><rv>64891.34685380804</rv><mb>1347.724995698682</mb><ma>1347.737151161909</ma><cm>1347.7354</cm><cn>Substance_P_[M+H]+_mono</cn><me>1.299336582642162</me><tol>0</tol></ac><ac><rv>71096.27257226534</rv><mb>1619.819398834333</mb><ma>1619.834332259056</ma><cm>1619.8223</cm><cn>Bombesin[M+H]+_mono</cn><me>7.428135206904377</me><tol>0</tol></ac><ac><rv>74065.8424102127</rv><mb>1758.912571083231</mb><ma>1758.927399087272</ma><cm>1758.93261</cm><cn>Renin_Substrate_[M+H]+_mono</cn><me>2.962542566337361</me><tol>0</tol></ac><ac><rv>80750.66112191767</rv><mb>2093.055093480721</mb><ma>2093.067685578471</ma><cm>2093.0862</cm><cn>ACTH_clip(1-17)[M+H]+_mono</cn><me>8.845513161039134</me><tol>0</tol></ac><ac><rv>87592.28266556615</rv><mb>2465.200359421612</mb><ma>2465.213042022033</ma><cm>2465.1983</cm><cn>ACTH_clip(18-39)[M+H]+_mono</cn><me>5.98005524880517</me><tol>0</tol></ac><ac><rv>98903.47342296765</rv><mb>3147.419887659284</mb><ma>3147.468472226686</ma><cm>3147.471</cm><cn>Somatostatin(28)[M+H]+_mono</cn><me>0.8031125034483797</me><tol>0</tol></ac></acs></cs>> 
##$DFILT= <> 
##$FAVer= <3.4.76.0> 
##$FUZFILE= <> 
##$GENMETH= <> 
##$ID= <e2271a03-7fc1-46b1-90ac-387d3a5acc7f> 
##$IDref= <> 
##$II_path= <> 
##$IR_path= <> 
##$LftCal= (0..15) 
0 0 0 0 0 0 0 0 
0 0 0 0 0 0 0 0 
##$Mctrlp= <> 
##$OpId= <BDAL@DE> 
##$PCRMETH= <> 
##$PDELAY= (0..3) 
10 10 10 10 
##$PDURA= (0..3) 
10 10 10 10 
##$PEPURL= <> 
##$PKFILE= <masslist> 
##$PROCMAC= <> 
##$PSDOCP= (0..15) 
0 0 0 0 0 0 0 0 
0 0 0 0 0 0 0 0 
##$PSDSPC= (0..15) 
0 0 0 0 0 0 0 0 
0 0 0 0 0 0 0 0 
##$PSmeth= <> 
##$PostPr= <> 
##$PsdList= <> 
##$REFLIST= <PeptideCalibStandard mono> 
##$RunGUID= <> 
##$SEQMETH= <> 
##$SMOPTS= (0..15) 
0 0 0 0 0 0 0 0 
0 0 0 0 0 0 0 0 
##$SMPNAM= <40\0_H7\1> 
##$SNPMETH= <> 
##$SREGLST= <RRRRRRRRRRRRRRR> 
##$TI= <> 
##$WEND= (0..3) 
30000 30000 30000 30000 
##$WINY= (0..3) 
3 3 3 3 
##$WSTART= (0..3) 
0 0 0 0 
##$XMACRO= <> 
##$Xml2= <> 
##END=
