# Supplementary material for: Structural insights into PA3488-mediated inactivation of Pseudomonas aeruginosa PldA
Source: Nat Commun. 2022 Oct 10;13:5979. doi: 10.1038/s41467-022-33690-2 (PMC9550806; doi:10.1038/s41467-022-33690-2)
Supplement: Supplementary file 4 — Source Data [file 41467_2022_33690_MOESM4_ESM.zip › TOF sourcedata/2022-06-28-YY0126/60.mgf]

CHARGE=1+

737.480826 1519.367234 1+
761.407247 1060.770117 1+
761.899999 438.814335 1+
815.501582 651.147078 1+
859.521205 13121.449836 1+
875.518355 633.675156 1+
891.516726 1543.815119 1+
916.521131 2099.281520 1+
976.571200 2594.548917 1+
987.569916 616.837887 1+
1005.663846 40694.216421 1+
1020.110475 774.413407 1+
1020.607874 827.803113 1+
1035.569850 676.302963 1+
1061.558753 691.042568 1+
1071.605636 1980.772945 1+
1077.548905 3855.365155 1+
1132.680000 2171.686408 1+
1242.110138 584.841635 1+
1242.748450 2488.801345 1+
1256.757540 20492.984045 1+
1267.699307 1162.631409 1+
1272.720808 5461.564185 1+
1302.762115 1490.315567 1+
1307.679190 1077.476259 1+
1330.757228 956.563667 1+
1389.696587 789.294792 1+
1458.823937 1221.969414 1+
1476.793661 1023.959753 1+
1505.214420 1248.381029 1+
1506.120760 1897.757450 1+
1516.816291 5488.363712 1+
1520.792012 53025.325930 1+
1532.796127 727.025361 1+
1536.788540 2736.029592 1+
1551.810416 1188.692585 1+
1619.894780 1091.279860 1+
1705.900664 2303.108494 1+
1805.980851 982.131199 1+
1891.067515 33064.565213 1+
1907.052428 3328.499556 1+
1923.038849 1011.580025 1+
1946.000405 631.041447 1+
1962.018074 6231.543285 1+
1976.854121 1020.073296 1+
1978.992460 1076.688436 1+
1996.978977 804.015817 1+
1999.993589 12376.683631 1+
2015.969891 1730.026753 1+
2023.523039 980.442303 1+
2030.003449 2635.569045 1+
2039.159935 6149.801116 1+
2046.011900 729.778282 1+
2084.979496 10270.408837 1+
2100.981824 2207.563713 1+
2246.212096 18220.873359 1+
2248.140980 3866.465627 1+
2260.179411 1240.964964 1+
2263.200145 3729.841093 1+
2278.183804 924.529723 1+
2358.211784 1506.134005 1+
2373.212739 1045.722019 1+
2388.189785 520.593773 1+
2510.170054 380.823201 1+
2541.318754 818.023672 1+
2569.347005 735.779493 1+
4070.371562 127.390367 1+
4520.746148 57.731899 1+
4522.753433 509.549466 1+
4538.741667 158.198582 1+
4898.225547 42.845325 1+
