# Supplementary material for: Structural insights into PA3488-mediated inactivation of Pseudomonas aeruginosa PldA
Source: Nat Commun. 2022 Oct 10;13:5979. doi: 10.1038/s41467-022-33690-2 (PMC9550806; doi:10.1038/s41467-022-33690-2)
Supplement: Supplementary file 4 — Source Data [file 41467_2022_33690_MOESM4_ESM.zip › TOF sourcedata/2022-06-28-YY0126/60/0_H9/1/1Ref/pdata/1/peaklist.xml]

<?xml version="1.0"?>
<pklist version="1.0" creator="flexAnalysis 3.4.76.0" shots="500" date="2022-07-01T10:42:17.464+08:00" spectrumid="C57B6EED-795F-4E3A-B122-55604963C72D">
<pk>
<absi>1519.367234020119</absi>
<area>198.8223486733864</area>
<chisq>7163.466258762351</chisq>
<goodn>1404.017681011918</goodn>
<goodn2>0.8339694221118570</goodn2>
<ind>6160.310751616927</ind>
<lind>6127.000000000000</lind>
<lmass>737.2748680222148</lmass>
<mass>737.4808264956164</mass>
<massemg>737.4762140018329</massemg>
<massgaussian>737.4806927961927</massgaussian>
<meth>4</meth>
<reso>9110.098117640931</reso>
<rind>6677.000000000000</rind>
<rmass>740.6791817075921</rmass>
<s2n>21.83925015145548</s2n>
<sigmaemg>0.03406773359336057</sigmaemg>
<tauemg>0.004697249177070262</tauemg>
<type>0</type>
</pk>
<pk>
<absi>1060.770116778977</absi>
<area>123.0878811699340</area>
<chisq>10093.08734690414</chisq>
<goodn>514.1520962220822</goodn>
<goodn2>0.7355751179009812</goodn2>
<ind>9998.801852368270</ind>
<lind>9970.000000000000</lind>
<lmass>761.2262894776814</lmass>
<mass>761.4072465093176</mass>
<massemg>761.4050183311281</massemg>
<massgaussian>761.4069501707098</massgaussian>
<meth>4</meth>
<reso>10751.76354120032</reso>
<rind>10504.00000000000</rind>
<rmass>764.5848266823472</rmass>
<s2n>15.20237560617462</s2n>
<sigmaemg>0.02999146420052057</sigmaemg>
<tauemg>0.002228178189511709</tauemg>
<type>0</type>
</pk>
<pk>
<absi>438.8143350257838</absi>
<area>60.13804783233986</area>
<chisq>1801.586041035315</chisq>
<goodn>1000.304335221949</goodn>
<goodn2>0.8050456139914799</goodn2>
<ind>10077.21285735632</ind>
<lind>10042.00000000000</lind>
<lmass>761.6786934058011</lmass>
<mass>761.8999985389963</mass>
<massemg>761.8820861040398</massemg>
<massgaussian>761.9018048654543</massgaussian>
<meth>4</meth>
<reso>9346.660124895445</reso>
<rind>10584.00000000000</rind>
<rmass>765.0886170578232</rmass>
<s2n>6.298364980255810</s2n>
<sigmaemg>0.02954870459984704</sigmaemg>
<tauemg>0.02380076904864836</tauemg>
<type>0</type>
</pk>
<pk>
<absi>651.1470780659918</absi>
<area>92.64241917021985</area>
<chisq>2375.315065775805</chisq>
<goodn>793.6092380149999</goodn>
<goodn2>0.7828495173288222</goodn2>
<ind>18459.99184059194</ind>
<lind>18427.00000000000</lind>
<lmass>815.2870411034766</lmass>
<mass>815.5015816043995</mass>
<massemg>815.4969440064107</massemg>
<massgaussian>815.5011294253706</massgaussian>
<meth>4</meth>
<reso>9687.004486222548</reso>
<rind>18953.00000000000</rind>
<rmass>818.7109049172140</rmass>
<s2n>9.296994257876142</s2n>
<sigmaemg>0.03544936600280835</sigmaemg>
<tauemg>0.004717137036891472</tauemg>
<type>0</type>
</pk>
<pk>
<absi>13121.44983606340</absi>
<area>1949.343361431084</area>
<chisq>90656.79384960250</chisq>
<goodn>10439.81660093485</goodn>
<goodn2>0.9378912555667792</goodn2>
<ind>25139.61445837351</ind>
<lind>25107.00000000000</lind>
<lmass>859.3034517133817</lmass>
<mass>859.5212049837725</mass>
<massemg>859.5192774056095</massemg>
<massgaussian>859.5212077328488</massgaussian>
<meth>4</meth>
<reso>10023.08038230302</reso>
<rind>25620.00000000000</rind>
<rmass>862.7317461461302</rmass>
<s2n>184.8173537599878</s2n>
<sigmaemg>0.03636565212821097</sigmaemg>
<tauemg>0.001927578162963073</tauemg>
<type>0</type>
</pk>
<pk>
<absi>633.6751558187405</absi>
<area>120.0867963956481</area>
<chisq>3079.988705700346</chisq>
<goodn>697.7469696070721</goodn>
<goodn2>0.7696069651053592</goodn2>
<ind>27524.39103046560</ind>
<lind>27483.00000000000</lind>
<lmass>875.2394415332426</lmass>
<mass>875.5183553533955</mass>
<massemg>875.5102195854893</massemg>
<massgaussian>875.5191383073171</massgaussian>
<meth>4</meth>
<reso>8055.494503180568</reso>
<rind>28008.00000000000</rind>
<rmass>878.7804610003325</rmass>
<s2n>8.884457009007601</s2n>
<sigmaemg>0.04543626382871935</sigmaemg>
<tauemg>0.008398424833103491</tauemg>
<type>0</type>
</pk>
<pk>
<absi>1543.815118693485</absi>
<area>252.0774589688354</area>
<chisq>8331.721260415765</chisq>
<goodn>3700.130746611808</goodn>
<goodn2>0.8962700334432346</goodn2>
<ind>29887.59309036650</ind>
<lind>29852.00000000000</lind>
<lmass>891.2746908175750</lmass>
<mass>891.5167260021277</mass>
<massemg>891.5063384881095</massemg>
<massgaussian>891.5169337230566</massgaussian>
<meth>4</meth>
<reso>9638.849475302832</reso>
<rind>30361.00000000000</rind>
<rmass>894.7390561598542</rmass>
<s2n>21.53981167177924</s2n>
<sigmaemg>0.03789868836474852</sigmaemg>
<tauemg>0.01112859488887352</tauemg>
<type>0</type>
</pk>
<pk>
<absi>2099.281519883440</absi>
<area>324.3788282309645</area>
<chisq>7522.577405989142</chisq>
<goodn>3200.688319875640</goodn>
<goodn2>0.8886229809708314</goodn2>
<ind>33538.92718977389</ind>
<lind>33507.00000000000</lind>
<lmass>916.3009900219317</lmass>
<mass>916.5211311744209</mass>
<massemg>916.5184043894474</massemg>
<massgaussian>916.5211926355973</massgaussian>
<meth>4</meth>
<reso>10604.95424155765</reso>
<rind>34005.00000000000</rind>
<rmass>919.7377688424306</rmass>
<s2n>29.27532145481791</s2n>
<sigmaemg>0.03660057094043623</sigmaemg>
<tauemg>0.002726784973560825</tauemg>
<type>0</type>
</pk>
<pk>
<absi>2594.548917092825</absi>
<area>509.6304399450646</area>
<chisq>6047.532457831760</chisq>
<goodn>21147.44580632521</goodn>
<goodn2>0.9562912877604607</goodn2>
<ind>42108.93961471040</ind>
<lind>42070.00000000000</lind>
<lmass>976.2940290027877</lmass>
<mass>976.5712004656117</mass>
<massemg>976.5584905287589</massemg>
<massgaussian>976.5716640923611</massgaussian>
<meth>4</meth>
<reso>9208.589624279741</reso>
<rind>42566.00000000000</rind>
<rmass>979.8274972518248</rmass>
<s2n>35.56399747337442</s2n>
<sigmaemg>0.04323177154333280</sigmaemg>
<tauemg>0.01374787534609823</tauemg>
<type>0</type>
</pk>
<pk>
<absi>616.8378868753792</absi>
<area>142.1748449332451</area>
<chisq>13724.01048729558</chisq>
<goodn>455.1192968320495</goodn>
<goodn2>0.7209484792484490</goodn2>
<ind>43649.69245105225</ind>
<lind>43603.00000000000</lind>
<lmass>987.2356926578635</lmass>
<mass>987.5699158689364</mass>
<massemg>987.5459382176584</massemg>
<massgaussian>987.5711744488027</massgaussian>
<meth>4</meth>
<reso>7951.369620648674</reso>
<rind>44108.00000000000</rind>
<rmass>990.8534791538638</rmass>
<s2n>8.283521122882714</s2n>
<sigmaemg>0.04702461459521601</sigmaemg>
<tauemg>0.02956808454860038</tauemg>
<type>0</type>
</pk>
<pk>
<absi>40694.21642099065</absi>
<area>8302.995935610728</area>
<chisq>1096625.619094721</chisq>
<goodn>46716.13749940831</goodn>
<goodn2>0.9705668282822912</goodn2>
<ind>46165.77389349474</ind>
<lind>46127.00000000000</lind>
<lmass>1005.383761153386</lmass>
<mass>1005.663846090642</mass>
<massemg>1005.657982293837</massemg>
<massgaussian>1005.664255929461</massgaussian>
<meth>4</meth>
<reso>9274.684695271388</reso>
<rind>46618.00000000000</rind>
<rmass>1008.933410328240</rmass>
<s2n>555.0167602152089</s2n>
<sigmaemg>0.04567310531899693</sigmaemg>
<tauemg>0.005960640208741097</tauemg>
<type>0</type>
</pk>
<pk>
<absi>774.4134071174170</absi>
<area>184.4272526007673</area>
<chisq>19305.39964211868</chisq>
<goodn>214.8894833381888</goodn>
<goodn2>0.6188819633920456</goodn2>
<ind>48158.41938235103</ind>
<lind>48113.00000000000</lind>
<lmass>1019.780035205340</lmass>
<mass>1020.110475280975</mass>
<massemg>1020.098261308653</massemg>
<massgaussian>1020.110496682195</massgaussian>
<meth>4</meth>
<reso>8014.648813047552</reso>
<rind>48612.00000000000</rind>
<rmass>1023.413359656067</rmass>
<s2n>10.37836899032100</s2n>
<sigmaemg>0.05267312508181021</sigmaemg>
<tauemg>0.01282419244682842</tauemg>
<type>0</type>
</pk>
<pk>
<absi>827.8031131378743</absi>
<area>184.6130209431179</area>
<chisq>6700.703752341050</chisq>
<goodn>1995.537159845677</goodn>
<goodn2>0.8597997972862871</goodn2>
<ind>48226.77349744911</ind>
<lind>48184.00000000000</lind>
<lmass>1020.296605829129</lmass>
<mass>1020.607873826924</mass>
<massemg>1020.578823537863</massemg>
<massgaussian>1020.611900429163</massgaussian>
<meth>4</meth>
<reso>9011.098370245594</reso>
<rind>48674.00000000000</rind>
<rmass>1023.865247310171</rmass>
<s2n>11.10127336874957</s2n>
<sigmaemg>0.03746020661560578</sigmaemg>
<tauemg>0.04469005929922787</tauemg>
<type>0</type>
</pk>
<pk>
<absi>676.3029630558041</absi>
<area>159.7245635752971</area>
<chisq>4657.076899917026</chisq>
<goodn>701.3554572042460</goodn>
<goodn2>0.7701501164011220</goodn2>
<ind>50275.14389273759</ind>
<lind>50231.00000000000</lind>
<lmass>1035.246256758559</lmass>
<mass>1035.569849538810</mass>
<massemg>1035.556996435583</massemg>
<massgaussian>1035.570841210295</massgaussian>
<meth>4</meth>
<reso>8260.249472788239</reso>
<rind>50725.00000000000</rind>
<rmass>1038.870370242414</rmass>
<s2n>8.997285621559183</s2n>
<sigmaemg>0.05168496612895979</sigmaemg>
<tauemg>0.01360675939258726</tauemg>
<type>0</type>
</pk>
<pk>
<absi>691.0425676900284</absi>
<area>161.7951627167337</area>
<chisq>5297.028749744876</chisq>
<goodn>587.2103224057547</goodn>
<goodn2>0.7508390771644011</goodn2>
<ind>53798.19164356625</ind>
<lind>53756.00000000000</lind>
<lmass>1061.245601719730</lmass>
<mass>1061.558753027495</mass>
<massemg>1061.553594145601</massemg>
<massgaussian>1061.558365473254</massgaussian>
<meth>4</meth>
<reso>8665.879377437055</reso>
<rind>54243.00000000000</rind>
<rmass>1064.862991346901</rmass>
<s2n>9.069054657595981</s2n>
<sigmaemg>0.05176468220179231</sigmaemg>
<tauemg>0.005210158758018224</tauemg>
<type>0</type>
</pk>
<pk>
<absi>1980.772945023235</absi>
<area>469.1778229139616</area>
<chisq>11103.19391176488</chisq>
<goodn>2515.979374810992</goodn>
<goodn2>0.8747235265161452</goodn2>
<ind>55148.53611155807</ind>
<lind>55107.00000000000</lind>
<lmass>1071.295889891498</lmass>
<mass>1071.605635792217</mass>
<massemg>1071.602364776955</massemg>
<massgaussian>1071.606021155328</massgaussian>
<meth>4</meth>
<reso>8831.157836794604</reso>
<rind>55725.00000000000</rind>
<rmass>1075.909117066839</rmass>
<s2n>26.10343081704676</s2n>
<sigmaemg>0.05142705858997942</sigmaemg>
<tauemg>0.003271015261589128</tauemg>
<type>0</type>
</pk>
<pk>
<absi>3855.365154653736</absi>
<area>890.7003512678017</area>
<chisq>26443.65673925882</chisq>
<goodn>3923.670244859586</goodn>
<goodn2>0.8992176528026702</goodn2>
<ind>55944.35014621756</ind>
<lind>55905.00000000000</lind>
<lmass>1077.254644593802</lmass>
<mass>1077.548905272536</mass>
<massemg>1077.546968774507</massemg>
<massgaussian>1077.549418429841</massgaussian>
<meth>4</meth>
<reso>9162.894803873667</reso>
<rind>56518.00000000000</rind>
<rmass>1081.843238916457</rmass>
<s2n>50.90487325579748</s2n>
<sigmaemg>0.04990224741368365</sigmaemg>
<tauemg>0.001936498028726419</tauemg>
<type>0</type>
</pk>
<pk>
<absi>2171.686408244095</absi>
<area>560.3243963820087</area>
<chisq>10554.10298307012</chisq>
<goodn>13566.99456661261</goodn>
<goodn2>0.9454776390663670</goodn2>
<ind>63224.06288935800</ind>
<lind>63180.00000000000</lind>
<lmass>1132.342151478146</lmass>
<mass>1132.679999882010</mass>
<massemg>1132.658554706998</massemg>
<massgaussian>1132.681542494789</massgaussian>
<meth>4</meth>
<reso>8959.752975384989</reso>
<rind>63784.00000000000</rind>
<rmass>1136.977670822103</rmass>
<s2n>28.02875673217720</s2n>
<sigmaemg>0.04927395303320736</sigmaemg>
<tauemg>0.02517099550186686</tauemg>
<type>0</type>
</pk>
<pk>
<absi>584.8416351371048</absi>
<area>405.7392606814757</area>
<chisq>7313.136936076019</chisq>
<goodn>1388.037010427677</goodn>
<goodn2>0.8330593689711223</goodn2>
<ind>77165.21339248099</ind>
<lind>77059.00000000000</lind>
<lmass>1241.257296482001</lmass>
<mass>1242.110138172022</mass>
<massemg>1242.026199349303</massemg>
<massgaussian>1242.123758801828</massgaussian>
<meth>4</meth>
<reso>4028.468234463259</reso>
<rind>77748.00000000000</rind>
<rmass>1246.794857061278</rmass>
<s2n>7.056946276900275</s2n>
<sigmaemg>0.09526587938944431</sigmaemg>
<tauemg>0.1429479188523146</tauemg>
<type>0</type>
</pk>
<pk>
<absi>2488.801345409277</absi>
<area>724.6575570994778</area>
<chisq>12679.85596766608</chisq>
<goodn>19570.37407311578</goodn>
<goodn2>0.9545700270606171</goodn2>
<ind>77244.68520078422</ind>
<lind>77200.00000000000</lind>
<lmass>1242.389521496321</lmass>
<mass>1242.748450087188</mass>
<massemg>1242.722753427602</massemg>
<massgaussian>1242.750399494728</massgaussian>
<meth>4</meth>
<reso>9324.207148150023</reso>
<rind>77781.00000000000</rind>
<rmass>1247.060391447575</rmass>
<s2n>30.77346703773225</s2n>
<sigmaemg>0.05047901889133755</sigmaemg>
<tauemg>0.03167432759073563</tauemg>
<type>0</type>
</pk>
<pk>
<absi>20492.98404482917</absi>
<area>5986.441726082369</area>
<chisq>320890.9706815847</chisq>
<goodn>44814.66957936769</goodn>
<goodn2>0.9699498042388897</goodn2>
<ind>78983.73481485182</ind>
<lind>78942.00000000000</lind>
<lmass>1256.420419124610</lmass>
<mass>1256.757540269280</mass>
<massemg>1256.752077537689</massemg>
<massgaussian>1256.758198190309</massgaussian>
<meth>4</meth>
<reso>9398.335246180419</reso>
<rind>79519.00000000000</rind>
<rmass>1261.085270153063</rmass>
<s2n>252.4867455786632</s2n>
<sigmaemg>0.05652355977804291</sigmaemg>
<tauemg>0.005513788692951493</tauemg>
<type>0</type>
</pk>
<pk>
<absi>1162.631408726852</absi>
<area>315.5324361055466</area>
<chisq>7541.430926845909</chisq>
<goodn>4437.627461871613</goodn>
<goodn2>0.9051420111151507</goodn2>
<ind>80335.26545035777</ind>
<lind>80295.00000000000</lind>
<lmass>1267.372636956047</lmass>
<mass>1267.699306641382</mass>
<massemg>1267.667400098461</massemg>
<massgaussian>1267.707729303729</massgaussian>
<meth>4</meth>
<reso>10864.68823952130</reso>
<rind>80860.00000000000</rind>
<rmass>1271.960286532806</rmass>
<s2n>14.02628818672024</s2n>
<sigmaemg>0.03581257497580737</sigmaemg>
<tauemg>0.05484550015307832</tauemg>
<type>0</type>
</pk>
<pk>
<absi>5461.564184509971</absi>
<area>1658.267461317641</area>
<chisq>37479.06186951858</chisq>
<goodn>28123.87183663227</goodn>
<goodn2>0.9620834670302219</goodn2>
<ind>80953.56458163490</ind>
<lind>80910.00000000000</lind>
<lmass>1272.366673523482</lmass>
<mass>1272.720808170850</mass>
<massemg>1272.710114744999</massemg>
<massgaussian>1272.721518424244</massgaussian>
<meth>4</meth>
<reso>9222.183269091958</reso>
<rind>81486.00000000000</rind>
<rmass>1277.052945653853</rmass>
<s2n>66.51786543773544</s2n>
<sigmaemg>0.05762815917637454</sigmaemg>
<tauemg>0.01106453706961474</tauemg>
<type>0</type>
</pk>
<pk>
<absi>1490.315566982109</absi>
<area>474.2889700063668</area>
<chisq>10980.05533368277</chisq>
<goodn>4835.111627763958</goodn>
<goodn2>0.9090695509982535</goodn2>
<ind>84627.28585850139</ind>
<lind>84582.00000000000</lind>
<lmass>1302.389657367786</lmass>
<mass>1302.762114876384</mass>
<massemg>1302.746031482902</massemg>
<massgaussian>1302.762868593867</massgaussian>
<meth>4</meth>
<reso>9097.696177194957</reso>
<rind>85155.00000000000</rind>
<rmass>1307.106282690493</rmass>
<s2n>17.78366033130758</s2n>
<sigmaemg>0.05867462739820439</sigmaemg>
<tauemg>0.01723104125858299</tauemg>
<type>0</type>
</pk>
<pk>
<absi>1077.476259310518</absi>
<area>369.7196444815619</area>
<chisq>4555.794505046812</chisq>
<goodn>2233.926596398242</goodn>
<goodn2>0.8672642989542316</goodn2>
<ind>85224.52912988713</ind>
<lind>85177.00000000000</lind>
<lmass>1307.287545179791</lmass>
<mass>1307.679190402904</mass>
<massemg>1307.672739691069</massemg>
<massgaussian>1307.678870510880</massgaussian>
<meth>4</meth>
<reso>8439.034157295928</reso>
<rind>85756.00000000000</rind>
<rmass>1312.062574668523</rmass>
<s2n>12.76043774499996</s2n>
<sigmaemg>0.06548764728563583</sigmaemg>
<tauemg>0.006513346054362046</tauemg>
<type>0</type>
</pk>
<pk>
<absi>956.5636673881455</absi>
<area>321.4256058104062</area>
<chisq>4711.608012393125</chisq>
<goodn>1631.093124385104</goodn>
<goodn2>0.8454771476033269</goodn2>
<ind>88012.73244625420</ind>
<lind>87967.00000000000</lind>
<lmass>1330.377066093553</lmass>
<mass>1330.757227727640</mass>
<massemg>1330.750545681779</massemg>
<massgaussian>1330.758578793533</massgaussian>
<meth>4</meth>
<reso>8849.630195230822</reso>
<rind>88538.00000000000</rind>
<rmass>1335.127541820356</rmass>
<s2n>11.12616185593195</s2n>
<sigmaemg>0.06350855784512532</sigmaemg>
<tauemg>0.006756084937251217</tauemg>
<type>0</type>
</pk>
<pk>
<absi>789.2947920071213</absi>
<area>1445.576330697778</area>
<chisq>14190.69171110654</chisq>
<goodn>1190.693802094592</goodn>
<goodn2>0.8204261810353201</goodn2>
<ind>95025.45307788522</ind>
<lind>94777.00000000000</lind>
<lmass>1387.586546761457</lmass>
<mass>1389.696586752776</mass>
<massemg>1389.532058492462</massemg>
<massgaussian>1389.749508788785</massgaussian>
<meth>4</meth>
<reso>1784.606932846457</reso>
<rind>95705.00000000000</rind>
<rmass>1395.475993258893</rmass>
<s2n>9.039736373032513</s2n>
<sigmaemg>0.2865773467003692</sigmaemg>
<tauemg>0.2131582533093024</tauemg>
<type>0</type>
</pk>
<pk>
<absi>1221.969414376903</absi>
<area>522.5521266173342</area>
<chisq>8378.394153525365</chisq>
<goodn>1855.040288110920</goodn>
<goodn2>0.8547633980616910</goodn2>
<ind>103062.9489907218</ind>
<lind>103010.0000000000</lind>
<lmass>1458.363037887058</lmass>
<mass>1458.823936910821</mass>
<massemg>1458.811853782218</massemg>
<massgaussian>1458.825364031120</massgaussian>
<meth>4</meth>
<reso>8110.456236680404</reso>
<rind>103572.0000000000</rind>
<rmass>1463.258740727408</rmass>
<s2n>13.39964710771834</s2n>
<sigmaemg>0.07542692090441960</sigmaemg>
<tauemg>0.01239463223600978</tauemg>
<type>0</type>
</pk>
<pk>
<absi>1023.959753427716</absi>
<area>425.3911537225779</area>
<chisq>6509.214766387977</chisq>
<goodn>1617.372142587479</goodn>
<goodn2>0.8448486265698785</goodn2>
<ind>105120.8473589292</ind>
<lind>105069.0000000000</lind>
<lmass>1476.339571279820</lmass>
<mass>1476.793660867598</mass>
<massemg>1476.785052441569</massemg>
<massgaussian>1476.793367443181</massgaussian>
<meth>4</meth>
<reso>8274.989910037190</reso>
<rind>105627.0000000000</rind>
<rmass>1481.230325675547</rmass>
<s2n>10.81300978837485</s2n>
<sigmaemg>0.07529810298888151</sigmaemg>
<tauemg>0.008721081039993806</tauemg>
<type>0</type>
</pk>
<pk>
<absi>1248.381029409776</absi>
<area>732.2879155216571</area>
<chisq>44948.05937417794</chisq>
<goodn>2150.412302412839</goodn>
<goodn2>0.8647867626110903</goodn2>
<ind>108350.1365355845</ind>
<lind>108278.0000000000</lind>
<lmass>1504.576585263911</lmass>
<mass>1505.214420275486</mass>
<massemg>1505.152641559289</massemg>
<massgaussian>1505.231411134183</massgaussian>
<meth>4</meth>
<reso>6562.037490481219</reso>
<rind>108860.0000000000</rind>
<rmass>1509.726524455321</rmass>
<s2n>13.16395346555890</s2n>
<sigmaemg>0.07197755326888000</sigmaemg>
<tauemg>0.1028574413780916</tauemg>
<type>0</type>
</pk>
<pk>
<absi>1897.757449916111</absi>
<area>2119.445574799023</area>
<chisq>36038.88836524799</chisq>
<goodn>1771.532036534872</goodn>
<goodn2>0.8514997708273688</goodn2>
<ind>108452.6134580858</ind>
<lind>108320.0000000000</lind>
<lmass>1504.947934970192</lmass>
<mass>1506.120759624742</mass>
<massemg>1506.093125368600</massemg>
<massgaussian>1506.130216256161</massgaussian>
<meth>4</meth>
<reso>3291.064324821868</reso>
<rind>109031.0000000000</rind>
<rmass>1511.241327967461</rmass>
<s2n>20.37035232285293</s2n>
<sigmaemg>0.1923760836855308</sigmaemg>
<tauemg>0.02820619759995680</tauemg>
<type>0</type>
</pk>
<pk>
<absi>5488.363712257809</absi>
<area>2527.645366836666</area>
<chisq>1173125.666861206</chisq>
<goodn>1607.535250581154</goodn>
<goodn2>0.8443932738858234</goodn2>
<ind>109659.5959219734</ind>
<lind>109607.0000000000</lind>
<lmass>1516.349428046724</lmass>
<mass>1516.816291352859</mass>
<massemg>1516.803442281310</massemg>
<massgaussian>1516.817069714152</massgaussian>
<meth>4</meth>
<reso>8272.785850101167</reso>
<rind>110160.0000000000</rind>
<rmass>1521.261690535117</rmass>
<s2n>60.02706294993263</s2n>
<sigmaemg>0.07680011097409079</sigmaemg>
<tauemg>0.01321066365835577</tauemg>
<type>0</type>
</pk>
<pk>
<absi>53025.32593000864</absi>
<area>23020.57412644945</area>
<chisq>2223945.098422681</chisq>
<goodn>115706.6452672996</goodn>
<goodn2>0.9812899087709522</goodn2>
<ind>110107.1644610866</ind>
<lind>110058.0000000000</lind>
<lmass>1520.355032112482</lmass>
<mass>1520.792011737528</mass>
<massemg>1520.781909891389</massemg>
<massgaussian>1520.793181682034</massgaussian>
<meth>4</meth>
<reso>8911.112370844541</reso>
<rind>110604.0000000000</rind>
<rmass>1525.211478807722</rmass>
<s2n>585.6127966607959</s2n>
<sigmaemg>0.07176940339923021</sigmaemg>
<tauemg>0.01030254117085860</tauemg>
<type>0</type>
</pk>
<pk>
<absi>727.0253614451621</absi>
<area>386.5709956173848</area>
<chisq>12253.61479613211</chisq>
<goodn>1814.492659574598</goodn>
<goodn2>0.8532058999027553</goodn2>
<ind>111454.9850225645</ind>
<lind>111388.0000000000</lind>
<lmass>1532.198419344555</lmass>
<mass>1532.796126561540</mass>
<massemg>1532.740373062843</massemg>
<massgaussian>1532.804150575345</massgaussian>
<meth>4</meth>
<reso>7112.205954055990</reso>
<rind>111957.0000000000</rind>
<rmass>1537.279325699749</rmass>
<s2n>7.309873715895178</s2n>
<sigmaemg>0.07072754736327624</sigmaemg>
<tauemg>0.08679979186422315</tauemg>
<type>0</type>
</pk>
<pk>
<absi>2736.029591970425</absi>
<area>1242.716900918382</area>
<chisq>11685.08048536073</chisq>
<goodn>18569.75196696250</goodn>
<goodn2>0.9533663604688897</goodn2>
<ind>111902.0791124943</ind>
<lind>111850.0000000000</lind>
<lmass>1536.323221399787</lmass>
<mass>1536.788539877799</mass>
<massemg>1536.774988011491</massemg>
<massgaussian>1536.789480575552</massgaussian>
<meth>4</meth>
<reso>8495.720276774822</reso>
<rind>112399.0000000000</rind>
<rmass>1541.232001299529</rmass>
<s2n>29.40045269404142</s2n>
<sigmaemg>0.07561917038401589</sigmaemg>
<tauemg>0.01399013605191612</tauemg>
<type>0</type>
</pk>
<pk>
<absi>1188.692585231352</absi>
<area>582.9341700239399</area>
<chisq>55306.26464741807</chisq>
<goodn>1525.783369785995</goodn>
<goodn2>0.8404470277729105</goodn2>
<ind>113579.1217713527</ind>
<lind>113521.0000000000</lind>
<lmass>1551.288573035338</lmass>
<mass>1551.810416331438</mass>
<massemg>1551.771933180935</massemg>
<massgaussian>1551.816262542235</massgaussian>
<meth>4</meth>
<reso>7995.281074911689</reso>
<rind>114074.0000000000</rind>
<rmass>1556.257219376058</rmass>
<s2n>12.48126797561865</s2n>
<sigmaemg>0.07291617204532486</sigmaemg>
<tauemg>0.04814286588839423</tauemg>
<type>0</type>
</pk>
<pk>
<absi>1091.279859955901</absi>
<area>552.3790655312178</area>
<chisq>7209.596013381613</chisq>
<goodn>1964.960611593504</goodn>
<goodn2>0.8587483716563049</goodn2>
<ind>121079.9514970228</ind>
<lind>121026.0000000000</lind>
<lmass>1619.399833291837</lmass>
<mass>1619.894779931559</mass>
<massemg>1619.887958651365</massemg>
<massgaussian>1619.894571172366</massgaussian>
<meth>4</meth>
<reso>8316.560827851046</reso>
<rind>121677.0000000000</rind>
<rmass>1625.377117685727</rmass>
<s2n>11.25202767120435</s2n>
<sigmaemg>0.08243369904766951</sigmaemg>
<tauemg>0.006871280194218343</tauemg>
<type>0</type>
</pk>
<pk>
<absi>2303.108494031256</absi>
<area>1356.990082417429</area>
<chisq>16178.91280519478</chisq>
<goodn>4699.153817632451</goodn>
<goodn2>0.9077815797228953</goodn2>
<ind>130332.7057588558</ind>
<lind>130276.0000000000</lind>
<lmass>1705.366780971177</lmass>
<mass>1705.900664448919</mass>
<massemg>1705.893384370920</massemg>
<massgaussian>1705.902125784874</massgaussian>
<meth>4</meth>
<reso>8100.062883898646</reso>
<rind>130919.0000000000</rind>
<rmass>1711.425523831104</rmass>
<s2n>23.86440475948706</s2n>
<sigmaemg>0.08913866993339070</sigmaemg>
<tauemg>0.007330077999540663</tauemg>
<type>0</type>
</pk>
<pk>
<absi>982.1311990494785</absi>
<area>658.3969654977489</area>
<chisq>6616.081884115567</chisq>
<goodn>2984.389136137716</goodn>
<goodn2>0.8847421055139981</goodn2>
<ind>140809.8522608244</ind>
<lind>140748.0000000000</lind>
<lmass>1805.381628699213</lmass>
<mass>1805.980850923065</mass>
<massemg>1805.955486002380</massemg>
<massgaussian>1805.980948055074</massgaussian>
<meth>4</meth>
<reso>7815.870680537195</reso>
<rind>141383.0000000000</rind>
<rmass>1811.538226236698</rmass>
<s2n>9.820495282248315</s2n>
<sigmaemg>0.09483485251826096</sigmaemg>
<tauemg>0.02709114214007968</tauemg>
<type>0</type>
</pk>
<pk>
<absi>33064.56521253191</absi>
<area>24710.65899479536</area>
<chisq>827656.2061306651</chisq>
<goodn>192492.3312841913</goodn>
<goodn2>0.9854923116292333</goodn2>
<ind>149490.4837824188</ind>
<lind>149428.0000000000</lind>
<lmass>1890.448037383356</lmass>
<mass>1891.067515459837</mass>
<massemg>1891.050917620254</massemg>
<massgaussian>1891.069658523404</massgaussian>
<meth>4</meth>
<reso>7890.677844341396</reso>
<rind>150053.0000000000</rind>
<rmass>1896.649008453034</rmass>
<s2n>349.6392224757416</s2n>
<sigmaemg>0.1004185804449662</sigmaemg>
<tauemg>0.01705361457152321</tauemg>
<type>0</type>
</pk>
<pk>
<absi>3328.499555680518</absi>
<area>4322.023333497587</area>
<chisq>27632.32722318004</chisq>
<goodn>21099.64406124314</goodn>
<goodn2>0.9562419598297188</goodn2>
<ind>151099.2703857239</ind>
<lind>150990.0000000000</lind>
<lmass>1905.964581198228</lmass>
<mass>1907.052428077053</mass>
<massemg>1906.942265609592</massemg>
<massgaussian>1907.074279508856</massgaussian>
<meth>4</meth>
<reso>4899.407431773127</reso>
<rind>151688.0000000000</rind>
<rmass>1912.918912013882</rmass>
<s2n>35.10065669897158</s2n>
<sigmaemg>0.1098865325955103</sigmaemg>
<tauemg>0.2128731358236564</tauemg>
<type>0</type>
</pk>
<pk>
<absi>1011.580025204649</absi>
<area>960.1450942351438</area>
<chisq>29278.70321845547</chisq>
<goodn>2231.666975182362</goodn>
<goodn2>0.8671990483813166</goodn2>
<ind>152701.4598610002</ind>
<lind>152614.0000000000</lind>
<lmass>1922.164459945424</lmass>
<mass>1923.038848940674</mass>
<massemg>1922.953991112703</massemg>
<massgaussian>1923.053309159799</massgaussian>
<meth>4</meth>
<reso>6113.354547340406</reso>
<rind>153271.0000000000</rind>
<rmass>1928.737762844975</rmass>
<s2n>9.924045212667229</s2n>
<sigmaemg>0.09848876038336130</sigmaemg>
<tauemg>0.1417418022817856</tauemg>
<type>0</type>
</pk>
<pk>
<absi>631.0414468662895</absi>
<area>830.4824406535175</area>
<chisq>7717.600641431694</chisq>
<goodn>1160.743301238013</goodn>
<goodn2>0.8182465286330581</goodn2>
<ind>154991.0697810169</ind>
<lind>154871.0000000000</lind>
<lmass>1944.792878991208</lmass>
<mass>1946.000405087254</mass>
<massemg>1945.884114215870</massemg>
<massgaussian>1946.035122919685</massgaussian>
<meth>4</meth>
<reso>4480.744813589013</reso>
<rind>155584.0000000000</rind>
<rmass>1951.968937710069</rmass>
<s2n>6.088355317695388</s2n>
<sigmaemg>0.08470268039832263</sigmaemg>
<tauemg>0.3508048720391344</tauemg>
<type>0</type>
</pk>
<pk>
<absi>6231.543284737849</absi>
<area>4810.697415743324</area>
<chisq>37488.44940253870</chisq>
<goodn>30146.22854907563</goodn>
<goodn2>0.9633744538568170</goodn2>
<ind>156580.2581822819</ind>
<lind>156517.0000000000</lind>
<lmass>1961.379227220832</lmass>
<mass>1962.018074276616</mass>
<massemg>1962.007443119957</massemg>
<massgaussian>1962.018702379932</massgaussian>
<meth>4</meth>
<reso>7787.513766858888</reso>
<rind>157136.0000000000</rind>
<rmass>1967.635018798452</rmass>
<s2n>68.12756152163263</s2n>
<sigmaemg>0.1064627225389359</sigmaemg>
<tauemg>0.01073724574598600</tauemg>
<type>0</type>
</pk>
<pk>
<absi>1020.073295824234</absi>
<area>2728.493642545322</area>
<chisq>41042.98908618569</chisq>
<goodn>970.7545173426814</goodn>
<goodn2>0.8022851484430097</goodn2>
<ind>158046.4184845355</ind>
<lind>157795.0000000000</lind>
<lmass>1974.306040842985</lmass>
<mass>1976.854120756805</mass>
<massemg>1976.825704416048</massemg>
<massgaussian>1976.934996058104</massgaussian>
<meth>4</meth>
<reso>1957.697536667603</reso>
<rind>158785.0000000000</rind>
<rmass>1984.349040133318</rmass>
<s2n>10.15318128340229</s2n>
<sigmaemg>0.4278749529271408</sigmaemg>
<tauemg>0.02854169422948871</tauemg>
<type>0</type>
</pk>
<pk>
<absi>1076.688436041723</absi>
<area>490.2282046208814</area>
<chisq>19417.35181822947</chisq>
<goodn>1230.855057066812</goodn>
<goodn2>0.8232294523155701</goodn2>
<ind>158257.2825431146</ind>
<lind>158213.0000000000</lind>
<lmass>1978.543301384928</lmass>
<mass>1978.992459812823</mass>
<massemg>1978.968551158879</massemg>
<massgaussian>1978.993204835479</massgaussian>
<meth>4</meth>
<reso>11679.04237787510</reso>
<rind>158789.0000000000</rind>
<rmass>1984.389669740901</rmass>
<s2n>10.40146506660210</s2n>
<sigmaemg>0.06793556181014537</sigmaemg>
<tauemg>0.02666771261124268</tauemg>
<type>0</type>
</pk>
<pk>
<absi>804.0158168040167</absi>
<area>526.7092583283538</area>
<chisq>134625.4113478460</chisq>
<goodn>310.9156612703516</goodn>
<goodn2>0.6715705466394140</goodn2>
<ind>160026.4503279277</ind>
<lind>159958.0000000000</lind>
<lmass>1996.281548783263</lmass>
<mass>1996.978977266130</mass>
<massemg>1996.916721280872</massemg>
<massgaussian>1996.990305103320</massgaussian>
<meth>4</meth>
<reso>7927.236655870941</reso>
<rind>160573.0000000000</rind>
<rmass>2002.552058833744</rmass>
<s2n>7.312503103415287</s2n>
<sigmaemg>0.08575623284104950</sigmaemg>
<tauemg>0.09159509035976043</tauemg>
<type>0</type>
</pk>
<pk>
<absi>12376.68363050108</absi>
<area>9419.496259645068</area>
<chisq>165419.8636318633</chisq>
<goodn>89976.59554069473</goodn>
<goodn2>0.9787844385026479</goodn2>
<ind>160322.1868061866</ind>
<lind>160261.0000000000</lind>
<lmass>1999.369689576407</lmass>
<mass>1999.993588900637</mass>
<massemg>1999.981509935503</massemg>
<massgaussian>1999.993824333891</massgaussian>
<meth>4</meth>
<reso>8169.231971856874</reso>
<rind>160871.0000000000</rind>
<rmass>2005.593999322435</rmass>
<s2n>140.7467553041092</s2n>
<sigmaemg>0.1032639708466832</sigmaemg>
<tauemg>0.01224446182141037</tauemg>
<type>0</type>
</pk>
<pk>
<absi>1730.026752715707</absi>
<area>1591.792819170142</area>
<chisq>19915.48712411013</chisq>
<goodn>12162.72817499288</goodn>
<goodn2>0.9424323357573035</goodn2>
<ind>161885.7602776000</ind>
<lind>161804.0000000000</lind>
<lmass>2015.132900450556</lmass>
<mass>2015.969891221080</mass>
<massemg>2015.888360524815</massemg>
<massgaussian>2015.983937926418</massgaussian>
<meth>4</meth>
<reso>6671.759764105881</reso>
<rind>162440.0000000000</rind>
<rmass>2021.648312131749</rmass>
<s2n>18.22329726025382</s2n>
<sigmaemg>0.09457854128254439</sigmaemg>
<tauemg>0.1362438843411837</tauemg>
<type>0</type>
</pk>
<pk>
<absi>980.4423029635849</absi>
<area>2419.915242744032</area>
<chisq>41081.43150031456</chisq>
<goodn>877.5630747080621</goodn>
<goodn2>0.7927442361565472</goodn2>
<ind>162622.8104487609</ind>
<lind>162398.0000000000</lind>
<lmass>2021.217723840574</lmass>
<mass>2023.523039337985</mass>
<massemg>2023.287455126771</massemg>
<massgaussian>2023.524299125757</massgaussian>
<meth>4</meth>
<reso>2442.339222103385</reso>
<rind>163289.0000000000</rind>
<rmass>2030.362209185571</rmass>
<s2n>11.42005344512517</s2n>
<sigmaemg>0.1995918490456461</sigmaemg>
<tauemg>0.5573845247236022</tauemg>
<type>0</type>
</pk>
<pk>
<absi>2635.569045049776</absi>
<area>6198.750774727347</area>
<chisq>38186.58504410114</chisq>
<goodn>7509.013858237607</goodn>
<goodn2>0.9268571590357764</goodn2>
<ind>163254.0818820663</ind>
<lind>163056.0000000000</lind>
<lmass>2027.968891512181</lmass>
<mass>2030.003448842735</mass>
<massemg>2029.799735319702</massemg>
<massgaussian>2030.011409393403</massgaussian>
<meth>4</meth>
<reso>2764.205847505957</reso>
<rind>163899.0000000000</rind>
<rmass>2036.634680835482</rmass>
<s2n>31.88226469960881</s2n>
<sigmaemg>0.2194110638897655</sigmaemg>
<tauemg>0.3640134648067033</tauemg>
<type>0</type>
</pk>
<pk>
<absi>6149.801115853358</absi>
<area>5179.931494172129</area>
<chisq>69530.48987001722</chisq>
<goodn>62408.15535291674</goodn>
<goodn2>0.9745300761632662</goodn2>
<ind>164144.3157538103</ind>
<lind>164075.0000000000</lind>
<lmass>2038.446246735888</lmass>
<mass>2039.159934661076</mass>
<massemg>2039.135172841948</massemg>
<massgaussian>2039.161508044108</massgaussian>
<meth>4</meth>
<reso>7452.486583379978</reso>
<rind>164694.0000000000</rind>
<rmass>2044.824022345786</rmass>
<s2n>70.90849301458911</s2n>
<sigmaemg>0.1135555756286522</sigmaemg>
<tauemg>0.02589667673623808</tauemg>
<type>0</type>
</pk>
<pk>
<absi>729.7782818778801</absi>
<area>1541.935215100667</area>
<chisq>8719.532012271378</chisq>
<goodn>1782.316653536847</goodn>
<goodn2>0.8519336571333048</goodn2>
<ind>164809.1833950279</ind>
<lind>164590.0000000000</lind>
<lmass>2043.751775305754</lmass>
<mass>2046.011900106131</mass>
<massemg>2045.796136500003</massemg>
<massgaussian>2045.988452695244</massgaussian>
<meth>4</meth>
<reso>2501.016424646199</reso>
<rind>165471.0000000000</rind>
<rmass>2052.843869960042</rmass>
<s2n>7.386868901468286</s2n>
<sigmaemg>0.2632976611455433</sigmaemg>
<tauemg>0.3459404032510065</tauemg>
<type>0</type>
</pk>
<pk>
<absi>10270.40883722872</absi>
<area>8115.968376513920</area>
<chisq>137406.8190976816</chisq>
<goodn>69696.15755786157</goodn>
<goodn2>0.9758971651098303</goodn2>
<ind>168569.2813085283</ind>
<lind>168508.0000000000</lind>
<lmass>2084.341455047637</lmass>
<mass>2084.979496428904</mass>
<massemg>2084.967107472024</massemg>
<massgaussian>2084.979655324201</massgaussian>
<meth>4</meth>
<reso>8285.196498320011</reso>
<rind>169108.0000000000</rind>
<rmass>2090.592677731714</rmass>
<s2n>124.9097767574893</s2n>
<sigmaemg>0.1061483540147492</sigmaemg>
<tauemg>0.01255795053521069</tauemg>
<type>0</type>
</pk>
<pk>
<absi>2207.563713419545</absi>
<area>1920.773505121409</area>
<chisq>18336.07252732540</chisq>
<goodn>24991.20191506397</goodn>
<goodn2>0.9597831278908028</goodn2>
<ind>170103.1762075615</ind>
<lind>170032.0000000000</lind>
<lmass>2100.237922070347</lmass>
<mass>2100.981823940676</mass>
<massemg>2100.945367093684</massemg>
<massgaussian>2100.983242658193</massgaussian>
<meth>4</meth>
<reso>7392.049579451514</reso>
<rind>170646.0000000000</rind>
<rmass>2106.659521262398</rmass>
<s2n>26.40421758360368</s2n>
<sigmaemg>0.1151478289707484</sigmaemg>
<tauemg>0.03989019171285690</tauemg>
<type>0</type>
</pk>
<pk>
<absi>18220.87335941718</absi>
<area>16241.03659036210</area>
<chisq>4121160.576708110</chisq>
<goodn>14560.03802040279</goodn>
<goodn2>0.9473610092632808</goodn2>
<ind>183764.6636430957</ind>
<lind>183699.0000000000</lind>
<lmass>2245.502407227969</lmass>
<mass>2246.212096414542</mass>
<massemg>2246.193616964857</massemg>
<massgaussian>2246.212688764277</massgaussian>
<meth>4</meth>
<reso>8170.352512269503</reso>
<rind>184381.0000000000</rind>
<rmass>2252.878909718467</rmass>
<s2n>259.2078809242159</s2n>
<sigmaemg>0.1152848841184095</sigmaemg>
<tauemg>0.01895643451280193</tauemg>
<type>0</type>
</pk>
<pk>
<absi>3866.465626589562</absi>
<area>5912.221634229653</area>
<chisq>857859.2285576293</chisq>
<goodn>722.1959967684470</goodn>
<goodn2>0.7732134940040152</goodn2>
<ind>183943.0801353343</ind>
<lind>183828.0000000000</lind>
<lmass>2246.896738980819</lmass>
<mass>2248.140980433221</mass>
<massemg>2248.086991398324</massemg>
<massgaussian>2248.153044215099</massgaussian>
<meth>4</meth>
<reso>4723.574084405936</reso>
<rind>184603.0000000000</rind>
<rmass>2255.282676210145</rmass>
<s2n>54.45787321942734</s2n>
<sigmaemg>0.1948722194756556</sigmaemg>
<tauemg>0.05792146193425651</tauemg>
<type>0</type>
</pk>
<pk>
<absi>1240.964963520312</absi>
<area>485.5817040258480</area>
<chisq>570936.7255742266</chisq>
<goodn>139.0308960165165</goodn>
<goodn2>0.5522099997746325</goodn2>
<ind>185054.8714448661</ind>
<lind>185026.0000000000</lind>
<lmass>2259.866384514037</lmass>
<mass>2260.179411136200</mass>
<massemg>2260.147201574605</massemg>
<massgaussian>2260.198837522616</massgaussian>
<meth>4</meth>
<reso>20017.07678578610</reso>
<rind>185631.0000000000</rind>
<rmass>2266.430391516526</rmass>
<s2n>17.15092370087553</s2n>
<sigmaemg>0.03045671794052396</sigmaemg>
<tauemg>0.06611978483351777</tauemg>
<type>0</type>
</pk>
<pk>
<absi>3729.841093044460</absi>
<area>3564.756654985643</area>
<chisq>147051.9194469650</chisq>
<goodn>9048.942593795167</goodn>
<goodn2>0.9333210092505868</goodn2>
<ind>185333.3803714043</ind>
<lind>185263.0000000000</lind>
<lmass>2262.436601734150</lmass>
<mass>2263.200144846546</mass>
<massemg>2263.176511801483</massemg>
<massgaussian>2263.202026739552</massgaussian>
<meth>4</meth>
<reso>7609.927854138520</reso>
<rind>185952.0000000000</rind>
<rmass>2269.916989690067</rmass>
<s2n>53.15211492431671</s2n>
<sigmaemg>0.1240870719225313</sigmaemg>
<tauemg>0.02444223013526425</tauemg>
<type>0</type>
</pk>
<pk>
<absi>924.5297226317616</absi>
<area>927.0148833536136</area>
<chisq>20746.21595707014</chisq>
<goodn>3989.955689598110</goodn>
<goodn2>0.9000445070839619</goodn2>
<ind>186712.1124580863</ind>
<lind>186633.0000000000</lind>
<lmass>2277.322691850205</lmass>
<mass>2278.183804124672</mass>
<massemg>2278.112262767203</massemg>
<massgaussian>2278.193644650804</massgaussian>
<meth>4</meth>
<reso>7199.087219047894</reso>
<rind>187329.0000000000</rind>
<rmass>2284.904016187930</rmass>
<s2n>12.80915464695232</s2n>
<sigmaemg>0.1133012648419935</sigmaemg>
<tauemg>0.09702217882704645</tauemg>
<type>0</type>
</pk>
<pk>
<absi>1506.134004567687</absi>
<area>1542.070223033205</area>
<chisq>10904.63475340629</chisq>
<goodn>4998.180491359208</goodn>
<goodn2>0.9105454135918988</goodn2>
<ind>194000.1305137551</ind>
<lind>193926.0000000000</lind>
<lmass>2357.390798699129</lmass>
<mass>2358.211784182708</mass>
<massemg>2358.191090530422</massemg>
<massgaussian>2358.213450589680</massgaussian>
<meth>4</meth>
<reso>7359.078918919041</reso>
<rind>194612.0000000000</rind>
<rmass>2364.993632409083</rmass>
<s2n>23.17119813762831</s2n>
<sigmaemg>0.1345077847927314</sigmaemg>
<tauemg>0.02118536908983515</tauemg>
<type>0</type>
</pk>
<pk>
<absi>1045.722019251022</absi>
<area>1157.711527182216</area>
<chisq>21712.75668085728</chisq>
<goodn>3278.844558280111</goodn>
<goodn2>0.8899317974824601</goodn2>
<ind>195352.3629435784</ind>
<lind>195269.0000000000</lind>
<lmass>2372.286574536518</lmass>
<mass>2373.212739114248</mass>
<massemg>2373.156539488296</massemg>
<massgaussian>2373.218437808027</massgaussian>
<meth>4</meth>
<reso>6807.838996637004</reso>
<rind>195965.0000000000</rind>
<rmass>2380.024716318941</rmass>
<s2n>16.11934134572838</s2n>
<sigmaemg>0.1371168792516073</sigmaemg>
<tauemg>0.06489448878801341</tauemg>
<type>0</type>
</pk>
<pk>
<absi>520.5937734128102</absi>
<area>639.7971683666550</area>
<chisq>8634.493928932559</chisq>
<goodn>1043.266356538336</goodn>
<goodn2>0.8088602356531290</goodn2>
<ind>196698.1699788984</ind>
<lind>196604.0000000000</lind>
<lmass>2387.140260229988</lmass>
<mass>2388.189784800912</mass>
<massemg>2388.084383296200</massemg>
<massgaussian>2388.205363384913</massgaussian>
<meth>4</meth>
<reso>6326.665564329468</reso>
<rind>197311.0000000000</rind>
<rmass>2395.025429048429</rmass>
<s2n>7.781221608356692</s2n>
<sigmaemg>0.1110987000924979</sigmaemg>
<tauemg>0.1923557219283794</tauemg>
<type>0</type>
</pk>
<pk>
<absi>380.8232014736674</absi>
<area>522.6819482477669</area>
<chisq>15140.55431366923</chisq>
<goodn>321.1766731072423</goodn>
<goodn2>0.6759870070421925</goodn2>
<ind>207505.0946340714</ind>
<lind>207414.0000000000</lind>
<lmass>2509.129110415414</lmass>
<mass>2510.170053924674</mass>
<massemg>2510.075552906325</massemg>
<massgaussian>2510.240107417625</massgaussian>
<meth>4</meth>
<reso>6608.798420605343</reso>
<rind>208105.0000000000</rind>
<rmass>2517.030615723246</rmass>
<s2n>6.629381861296680</s2n>
<sigmaemg>0.06301327145774849</sigmaemg>
<tauemg>0.3390496209412959</tauemg>
<type>0</type>
</pk>
<pk>
<absi>818.0236716154270</absi>
<area>888.8803409401713</area>
<chisq>6150.442301936220</chisq>
<goodn>12920.53206059539</goodn>
<goodn2>0.9441371306286673</goodn2>
<ind>210222.2533647020</ind>
<lind>210145.0000000000</lind>
<lmass>2540.430483123137</lmass>
<mass>2541.318754143643</mass>
<massemg>2541.243975797556</massemg>
<massgaussian>2541.327914341875</massgaussian>
<meth>4</meth>
<reso>7818.642804556631</reso>
<rind>210808.0000000000</rind>
<rmass>2548.058826701415</rmass>
<s2n>15.06390420963357</s2n>
<sigmaemg>0.1154051168277874</sigmaemg>
<tauemg>0.1028077272699193</tauemg>
<type>0</type>
</pk>
<pk>
<absi>735.7794929255296</absi>
<area>864.4545444192195</area>
<chisq>4442.172917413460</chisq>
<goodn>10369.12204028154</goodn>
<goodn2>0.9376812382350983</goodn2>
<ind>212652.9649840029</ind>
<lind>212570.0000000000</lind>
<lmass>2568.387803698932</lmass>
<mass>2569.347005208907</mass>
<massemg>2569.275816342366</massemg>
<massgaussian>2569.353135090396</massgaussian>
<meth>4</meth>
<reso>7269.553464143052</reso>
<rind>213242.0000000000</rind>
<rmass>2576.162312588009</rmass>
<s2n>13.87319220567748</s2n>
<sigmaemg>0.1321547734914930</sigmaemg>
<tauemg>0.08977996697649360</tauemg>
<type>0</type>
</pk>
<pk>
<absi>127.3903669198388</absi>
<area>239.4633792483595</area>
<chisq>1244.994767623019</chisq>
<goodn>2504.624066610279</goodn>
<goodn2>0.8744471528239032</goodn2>
<ind>327555.5964021226</ind>
<lind>327480.0000000000</lind>
<lmass>4069.270527893450</lmass>
<mass>4070.371561687219</mass>
<massemg>4070.266052393821</massemg>
<massgaussian>4070.384245873127</massgaussian>
<meth>4</meth>
<reso>10174.33883337140</reso>
<rind>328167.0000000000</rind>
<rmass>4079.281926611709</rmass>
<s2n>12.85554882463860</s2n>
<sigmaemg>0.1287684027370233</sigmaemg>
<tauemg>0.1691510722212115</tauemg>
<type>0</type>
</pk>
<pk>
<absi>57.73189860760564</absi>
<area>18.32176237591571</area>
<chisq>9162.201550363841</chisq>
<goodn>8.891963417193587</goodn>
<goodn2>0.1844918045980821</goodn2>
<ind>357661.5085527863</ind>
<lind>357649.0000000000</lind>
<lmass>4520.554095661550</lmass>
<mass>4520.746147737027</mass>
<massemg>4520.733822351094</massemg>
<massgaussian>4520.718997647432</massgaussian>
<meth>4</meth>
<reso>63959.05094614895</reso>
<rind>358259.0000000000</rind>
<rmass>4529.924601658368</rmass>
<s2n>7.032411687388878</s2n>
<sigmaemg>0.02739959713471762</sigmaemg>
<tauemg>0.01460835024408880</tauemg>
<type>0</type>
</pk>
<pk>
<absi>509.5494657834836</absi>
<area>1143.417178373049</area>
<chisq>5583.317414188736</chisq>
<goodn>10044.71116217867</goodn>
<goodn2>0.9366894084067072</goodn2>
<ind>357792.2291602870</ind>
<lind>357709.0000000000</lind>
<lmass>4521.475352619923</lmass>
<mass>4522.753432781233</mass>
<massemg>4522.642144153409</massemg>
<massgaussian>4522.764103479788</massgaussian>
<meth>4</meth>
<reso>9751.020204335722</reso>
<rind>358447.0000000000</rind>
<rmass>4532.814525556262</rmass>
<s2n>65.35520986482328</s2n>
<sigmaemg>0.1609469803033790</sigmaemg>
<tauemg>0.1588173965792521</tauemg>
<type>0</type>
</pk>
<pk>
<absi>158.1985815569094</absi>
<area>391.4296703544476</area>
<chisq>1586.535852870724</chisq>
<goodn>2108.393255319369</goodn>
<goodn2>0.8634865817995260</goodn2>
<ind>358832.3937174560</ind>
<lind>358742.0000000000</lind>
<lmass>4537.351112527957</lmass>
<mass>4538.741666925132</mass>
<massemg>4538.605961615225</massemg>
<massgaussian>4538.758218373822</massgaussian>
<meth>4</meth>
<reso>9052.903021567929</reso>
<rind>359491.0000000000</rind>
<rmass>4548.879670443189</rmass>
<s2n>20.45016000320612</s2n>
<sigmaemg>0.1562317507550688</sigmaemg>
<tauemg>0.2282524169841054</tauemg>
<type>0</type>
</pk>
<pk>
<absi>42.84532479724317</absi>
<area>109.2658859025356</area>
<chisq>569.2778197239749</chisq>
<goodn>366.4353340122970</goodn>
<goodn2>0.6935281442642293</goodn2>
<ind>381751.7863652838</ind>
<lind>381665.0000000000</lind>
<lmass>4896.838367753931</lmass>
<mass>4898.225547026095</mass>
<massemg>4898.105742005587</massemg>
<massgaussian>4898.231925631988</massgaussian>
<meth>4</meth>
<reso>9640.459391173938</reso>
<rind>382388.0000000000</rind>
<rmass>4908.400710797562</rmass>
<s2n>6.298948647531081</s2n>
<sigmaemg>0.1780834863857308</sigmaemg>
<tauemg>0.1682321293492350</tauemg>
<type>0</type>
</pk>
</pklist>
