# Supplementary material for: Structural insights into PA3488-mediated inactivation of Pseudomonas aeruginosa PldA
Source: Nat Commun. 2022 Oct 10;13:5979. doi: 10.1038/s41467-022-33690-2 (PMC9550806; doi:10.1038/s41467-022-33690-2)
Supplement: Supplementary file 4 — Source Data [file 41467_2022_33690_MOESM4_ESM.zip › TOF sourcedata/2022-06-28-YY0126/80.mgf]

CHARGE=1+

737.464992 680.724222 1+
760.890297 356.319584 1+
761.393785 489.525413 1+
815.487595 429.756958 1+
859.502308 7105.828452 1+
875.501456 413.537754 1+
891.494379 759.854749 1+
916.498184 1152.144080 1+
976.554016 937.758913 1+
1005.645531 20143.818530 1+
1061.545935 506.075447 1+
1071.572043 1048.807122 1+
1077.532031 1982.132100 1+
1132.661402 1357.288439 1+
1178.622131 656.268816 1+
1184.702696 2672.345219 1+
1219.668670 4060.041535 1+
1242.047534 501.322679 1+
1242.698668 1155.569270 1+
1244.557971 1212.726143 1+
1256.732965 13349.572853 1+
1272.691595 2592.451249 1+
1302.727067 785.279159 1+
1307.643455 758.412467 1+
1353.747523 754.191049 1+
1389.666505 942.677602 1+
1400.763726 766.378378 1+
1410.773795 614.191200 1+
1475.765282 587.165005 1+
1484.732869 679.550128 1+
1504.143113 793.311900 1+
1506.112418 2723.667636 1+
1516.788732 3769.183612 1+
1520.764479 34940.661131 1+
1536.764499 2203.523531 1+
1551.778872 965.316965 1+
1557.865843 1120.318311 1+
1619.861823 878.090253 1+
1705.873407 1400.216374 1+
1739.892325 753.260551 1+
1756.897514 807.586268 1+
1805.942793 1416.666525 1+
1823.952734 4953.401493 1+
1825.938630 1158.447570 1+
1838.953878 839.895563 1+
1840.936074 1572.863523 1+
1891.048759 20801.911233 1+
1907.042684 2903.831768 1+
1912.972910 3815.502696 1+
1924.033286 1041.674468 1+
1961.996834 5394.391531 1+
1975.699105 983.089925 1+
1977.936198 979.078393 1+
1999.970146 8241.752120 1+
2013.947168 718.641335 1+
2016.956037 846.728565 1+
2023.486478 761.164668 1+
2029.975234 2731.856300 1+
2039.145589 3607.134352 1+
2046.002904 673.913306 1+
2084.965938 8139.556798 1+
2100.955792 1336.340274 1+
2134.143731 9031.084671 1+
2246.199238 12282.837219 1+
2248.161120 3440.543583 1+
2261.153784 1178.217726 1+
2263.180910 2298.152828 1+
2279.165712 730.993528 1+
2358.189435 2479.589972 1+
2373.193081 1670.802782 1+
2388.193650 750.826083 1+
2428.346230 491.763593 1+
2569.331655 482.623329 1+
4070.380440 104.541904 1+
4522.733782 314.231261 1+
4538.747775 95.856978 1+
