# Supplementary material for: Structural insights into PA3488-mediated inactivation of Pseudomonas aeruginosa PldA
Source: Nat Commun. 2022 Oct 10;13:5979. doi: 10.1038/s41467-022-33690-2 (PMC9550806; doi:10.1038/s41467-022-33690-2)
Supplement: Supplementary file 4 — Source Data [file 41467_2022_33690_MOESM4_ESM.zip › TOF sourcedata/2022-06-28-YY0126/80/0_H12/1/1Ref/acqu]

##TITLE=  XMASS Parameter file
##JCAMPDX=  5.0
##DATATYPE=  CONTINUOUS MASS SPECTRUM
##ORIGIN=  XMASS, Bruker-Daltonics (USA) and Bruker-Daltonik (GER)
##OWNER=  TOF User
##SPECTROMETER/DATASYSTEM=  Bruker Flex Series
##.SPECTROMETER TYPE=  TOF
##.INLET=  DIRECT
##.IONIZATION MODE=  LD+
##$ACQMID= 0 
##$ACQVSMA= 3 
##$ACQVSMI= 0 
##$ADC= 1 
##$ANT= no 
##$AOfs= 3 
##$AQOP_m= 1 
##$AQ_mod= 2 
##$ATTEN= 73.900002 
##$AccE= 20000 
##$AccE_is= 0 
##$AppTyp= 0 
##$BYTORDA= 0 
##$CIDOn= no 
##$CTOF= 0 
##$Calmet= 1 
##$CapEnt= -4000 
##$CapExit= 0 
##$CapHtr= 0 
##$Corona= 0 
##$Cycle= 100 
##$Cyl= 0 
##$DATE= 0 
##$DCOff1= 0 
##$DComp= no 
##$DE= 625 
##$DELAY= 46881 
##$DIGTYP= 16 
##$DPCAL1= 0 
##$DR_end= 6 
##$DR_set= 12 
##$DR_strt= 12 
##$DS= 0 
##$DTATYPE= 0 
##$DW= 0.2 
##$DataTyp= 0 
##$DefDly= 0 
##$DeflOff= 30 
##$DigDep= 8 
##$DigTrig= 100 
##$DryFlow= 0 
##$DrySW= 0 
##$DryTemp= 150 
##$EOSTime= 0.92799997 
##$EndP= -3500 
##$Enhance= no 
##$EsiMode= 0 
##$Extract= 0 
##$FASTON= no 
##$FOV= 20 
##$FPCAL1= 1 
##$FPCAL2= 0 
##$FPCAL3= 0 
##$FPMASS= 2466.7 
##$FPON= no 
##$FPSHIFT= 0 
##$FW= 2500 
##$Flatlin= no 
##$FpWinHi= 0 
##$FpWinLo= 0 
##$GDEDLY= 0 
##$GDEON= yes 
##$GDETime= 0 
##$GSpotId= 0 
##$GSpotno= -1 
##$GatStr= 0 
##$Gate= 100 
##$HITURBO= no 
##$HPCML3= 0 
##$HPClBHi= 0 
##$HPClBLo= 0 
##$HPClOrd= 0 
##$HPClUse= no 
##$Hpcgc0= 0 
##$Hpcgc2= 0 
##$IS2BNDV= 0 
##$ISD= no 
##$InstTyp= 2 
##$IsCalib= no 
##$LASP= 1 
##$LBNDVAL= 0 
##$LINDIS= 0 
##$LLNSBND= no 
##$LasFoc= 70 
##$LftHV1= 0 
##$LftHV2= 0 
##$Lift1= 0 
##$Lift2= 0 
##$MC2= 4 
##$ML1= 324251.148674922 
##$ML1_raw= 324251.148674922 
##$ML2= 492.058514732576 
##$ML2_raw= 492.058514732576 
##$ML3= -0.0172104072272205 
##$ML3_raw= -0.0172104072272205 
##$MSupMz= 200 
##$MW_low= 15 
##$MapMode= 0 
##$Masserr= 4.978344 
##$MatSup= 1 
##$NBL= 1 
##$NC= 0 
##$NS= 16 
##$NSdigit= 1 
##$NebFlow= 0 
##$NebSW= 0 
##$NebTemp= 30 
##$NoSHOTS= 500 
##$OFFSET= 1000 
##$PAPS= 0 
##$PIEDLY= 180 
##$POLARI= 1 
##$PR= 1 
##$PULSER= 10 
##$PULSREP= 10000 
##$Parent= 1000 
##$RBNDVAL= 0 
##$REPHZ= 1000 
##$RFAmp= 600 
##$RFFreq= 5 
##$RG= 1 
##$RLNSBND= no 
##$RTSmoo= 0 
##$Realign= 0 
##$Ref2= 10.95 
##$RefFull= 0 
##$ReflE= 0 
##$Repel= 20 
##$RetTime= 0 
##$RunDId= 0 
##$RunId= 0 
##$SF= 0 
##$SFO1= 0 
##$SPType= 0 
##$SW= 0 
##$SW_p= 100 
##$SampId= 0 
##$Sens1= 100 
##$Sens2= 0 
##$Skim1= 20 
##$SumShot= 0 
##$Sync= 1 
##$TD= 388096 
##$TIB= 5 
##$TLft= 0 
##$TLftCor= 0 
##$TLift= 0 
##$TPLMS= 0 
##$TargId= 0 
##$TgCount= 687 
##$Trans= 100 
##$Trap= 45 
##$UDeflL= 0 
##$UGrid= 0 
##$UIS2BND= no 
##$ULensR= 0 
##$UPAcc= 0 
##$URepel= 9000 
##$Udefl= 0 
##$UdetL= 3.2 
##$UdetR= 2.131 
##$Uhim= 0 
##$Uhimass= 0 
##$Uis1= 20 
##$Uis2= 17.6 
##$Ulens= 7.5999999 
##$Uref_is= 0 
##$Urefl= 21.1 
##$XLens= -50 
##$YMAX_a= 33092 
##$YMIN_a= 0 
##$ACQMETH= <D:\Methods\flexControlMethods\RP_700-3500_Da ZLP.par> 
##$AQ_DATE= <2022-07-01T10:36:51.756+08:00> 
##$AUNM= <> 
##$AXMeth= <> 
##$CALME= (0..15) 
0 0 0 0 0 0 0 0 
0 0 0 0 0 0 0 0 
##$CALMR= (0..15) 
0 0 0 0 0 0 0 0 
0 0 0 0 0 0 0 0 
##$CALNAM1= <> 
##$CALNAM2= <> 
##$CALNAM3= <> 
##$CALNAM4= <> 
##$CALNAM5= <> 
##$CALNAM6= <> 
##$CALNAM7= <> 
##$CHIPNO= <0> 
##$CMT1= <> 
##$CMT2= <> 
##$CMT3= <> 
##$CMT4= <> 
##$CalStar= <<?xml version="1.0" encoding="ISO-8859-1"?><cs version="1.0"><ca>ReferenceMassAssignement</ca><cm>Cubic Enhanced</cm><cd>2022-07-01T10:34:14.000+00:00</cd><cr>OK</cr><pn>flexControl</pn><pv>3.4.135.0</pv><un>BDAL@DE</un><rsid>3B31F79B-A5FE-4C22-8FA2-853292A6D6C6</rsid><mcl>PeptideCalibStandard mono</mcl><cocp>9</cocp><devb>10.04844140410068</devb><deca>4.978344167701179</deca><acs><ac><rv>48753.63548243491</rv><mb>757.4000020856244</mb><ma>757.3999443258573</ma><cm>757.3991600000001</cm><cn>Bradykinin(1-7)_[M+H]+_mono</cn><me>1.035551527729856</me><tol>0</tol></ac><ac><rv>57235.05472973179</rv><mb>1046.533089452183</mb><ma>1046.53759732913</ma><cm>1046.5418</cm><cn>Angiotensin_II_[M+H]+_mono</cn><me>4.015769719087813</me><tol>0</tol></ac><ac><rv>63659.13841117235</rv><mb>1296.67480736036</mb><ma>1296.685946104768</ma><cm>1296.6848</cm><cn>Angiotensin_I_[M+H]+_mono</cn><me>0.8838730649076491</me><tol>0</tol></ac><ac><rv>64891.34685380804</rv><mb>1347.724995698682</mb><ma>1347.737151161909</ma><cm>1347.7354</cm><cn>Substance_P_[M+H]+_mono</cn><me>1.299336582642162</me><tol>0</tol></ac><ac><rv>71096.27257226534</rv><mb>1619.819398834333</mb><ma>1619.834332259056</ma><cm>1619.8223</cm><cn>Bombesin[M+H]+_mono</cn><me>7.428135206904377</me><tol>0</tol></ac><ac><rv>74065.8424102127</rv><mb>1758.912571083231</mb><ma>1758.927399087272</ma><cm>1758.93261</cm><cn>Renin_Substrate_[M+H]+_mono</cn><me>2.962542566337361</me><tol>0</tol></ac><ac><rv>80750.66112191767</rv><mb>2093.055093480721</mb><ma>2093.067685578471</ma><cm>2093.0862</cm><cn>ACTH_clip(1-17)[M+H]+_mono</cn><me>8.845513161039134</me><tol>0</tol></ac><ac><rv>87592.28266556615</rv><mb>2465.200359421612</mb><ma>2465.213042022033</ma><cm>2465.1983</cm><cn>ACTH_clip(18-39)[M+H]+_mono</cn><me>5.98005524880517</me><tol>0</tol></ac><ac><rv>98903.47342296765</rv><mb>3147.419887659284</mb><ma>3147.468472226686</ma><cm>3147.471</cm><cn>Somatostatin(28)[M+H]+_mono</cn><me>0.8031125034483797</me><tol>0</tol></ac></acs></cs>> 
##$D= (0..31) 
0 0 0 0 0 0 0 0 
0 0 0 0 0 0 0 0 
0 0 0 0 0 0 0 0 
0 0 0 0 0 0 0 0 
##$DOMNAME= <> 
##$FAMeth= <> 
##$FASTCal= <> 
##$FCVer= <flexControl 3.4.135.0> 
##$GEOFILE= <> 
##$Gelcode= <> 
##$HPCStr= <> 
##$HPCal= (0..31) 
0 0 0 0 0 0 0 0 
0 0 0 0 0 0 0 0 
0 0 0 0 0 0 0 0 
0 0 0 0 0 0 0 0 
##$ID_raw= <bb26e73f-b1d9-4065-9bb5-e7378fdbb677> 
##$IN= (0..31) 
0.001 0.001 0.001 0.001 0.001 0.001 0.001 0.001 
0.001 0.001 0.001 0.001 0.001 0.001 0.001 0.001 
0.001 0.001 0.001 0.001 0.001 0.001 0.001 0.001 
0.001 0.001 0.001 0.001 0.001 0.001 0.001 0.001 
##$INSTRUM= <UTX-00596> 
##$InstrID= <8276601.00596> 
##$LIFTC= (0..2) 
0 0 0 
##$MOTPOS= <(-59245.0,-36575.0)> 
##$Mctrlst= <> 
##$NTBCal= <V3.0CCalibrator 12 1 0 0 -2147483648 2147483647  V1.0CHPCData  Order 0 vCoeff V1.0VectorDouble 0  c2 0 c0 0 minMass 0 maxMass 0 bUse 0 endCHPCData V1.0CTOF2CalibrationConstants 46881.599999999999 0.19999999999999998 492.05851473257644 324251.14867492195 -0.0172104072272205 -0.00018355417517452484 -1.6341725531746341 2 V1.0CTOF2CalibrationConstants 46881.599999999999 0.19999999999999998 492.05851473257644 324251.14867492195 -0.0172104072272205 -0.00018355417517452484 -1.6341725531746341 2  > 
##$NTBCalr= <V3.0CCalibrator 12 1 0 0 -2147483648 2147483647  V1.0CHPCData  Order 0 vCoeff V1.0VectorDouble 0  c2 0 c0 0 minMass 0 maxMass 0 bUse 0 endCHPCData V1.0CTOF2CalibrationConstants 46881.599999999999 0.19999999999999998 492.05851473257644 324251.14867492195 -0.0172104072272205 -0.00018355417517452484 -1.6341725531746341 2 V1.0CTOF2CalibrationConstants 46881.599999999999 0.19999999999999998 492.05851473257644 324251.14867492195 -0.0172104072272205 -0.00018355417517452484 -1.6341725531746341 2  > 
##$OS9PATH= <> 
##$OpId= <BDAL@DE> 
##$P= (0..31) 
0 0 0 0 0 0 0 0 
0 0 0 0 0 0 0 0 
0 0 0 0 0 0 0 0 
0 0 0 0 0 0 0 0 
##$PARNM= <> 
##$PATCHNO= <H12> 
##$PATH= <D:\Data\sample service\2022 sample servive\2022-06-28-YY0126\80\0_H12\1\1Ref> 
##$PDELAY= (0..3) 
10 10 10 10 
##$PDURA= (0..3) 
10 10 10 10 
##$PEPURL= <> 
##$PLMSC= (0..2) 
0 0 0 
##$PULPROG= <> 
##$PostPr= <> 
##$QS= (0..7) 
83 83 83 83 83 83 83 83 
##$RUNNM= <> 
##$SMOPTS= (0..15) 
0 0 0 0 0 0 0 0 
0 0 0 0 0 0 0 0 
##$SPOTNO= <H12> 
##$TgIDS= <T_0280784_1002621_687> 
##$TgSer= <1002621> 
##$TgTyp= <0280784> 
##$VDLIST= <DDDDDDDDDDDDDDD> 
##$VOLTNM= <> 
##$WEND= (0..3) 
30000 30000 30000 30000 
##$WINY= (0..3) 
3 3 3 3 
##$WSTART= (0..3) 
0 0 0 0 
##$Warplc1= <> 
##$Warplc2= <> 
##$XACQVS= <3.0> 
##$Xml1= <> 
##END=
