# Supplementary material for: Structural insights into PA3488-mediated inactivation of Pseudomonas aeruginosa PldA
Source: Nat Commun. 2022 Oct 10;13:5979. doi: 10.1038/s41467-022-33690-2 (PMC9550806; doi:10.1038/s41467-022-33690-2)
Supplement: Supplementary file 4 — Source Data [file 41467_2022_33690_MOESM4_ESM.zip › TOF sourcedata/2022-06-28-YY0126/80/0_H12/1/1Ref/pdata/1/peaklist.xml]

<?xml version="1.0"?>
<pklist version="1.0" creator="flexAnalysis 3.4.76.0" shots="500" date="2022-07-01T10:42:20.630+08:00" spectrumid="BB26E73F-B1D9-4065-9BB5-E7378FDBB677">
<pk>
<absi>680.7242222246285</absi>
<area>67.10052223879113</area>
<chisq>4087.939637464941</chisq>
<goodn>482.3787865379147</goodn>
<goodn2>0.7279979498573611</goodn2>
<ind>6157.749849324938</ind>
<lind>6132.000000000000</lind>
<lmass>737.3057808958558</lmass>
<mass>737.4649915591784</mass>
<massemg>737.4602022037172</massemg>
<massgaussian>737.4645231833879</massgaussian>
<meth>4</meth>
<reso>12097.50353113156</reso>
<rind>6666.000000000000</rind>
<rmass>740.6110183401725</rmass>
<s2n>11.70421044360452</s2n>
<sigmaemg>0.02544313383270946</sigmaemg>
<tauemg>0.004960475031339229</tauemg>
<type>0</type>
</pk>
<pk>
<absi>356.3195840851600</absi>
<area>45.16456056515394</area>
<chisq>1988.757218377482</chisq>
<goodn>325.9279896376644</goodn>
<goodn2>0.6779721656438388</goodn2>
<ind>9916.512963639980</ind>
<lind>9885.000000000000</lind>
<lmass>760.6923750383653</lmass>
<mass>760.8902969595418</mass>
<massemg>760.8872413621489</massemg>
<massgaussian>760.8902711527022</massgaussian>
<meth>4</meth>
<reso>9833.303897630178</reso>
<rind>10424.00000000000</rind>
<rmass>764.0812027526657</rmass>
<s2n>6.117618434521552</s2n>
<sigmaemg>0.03271551417287810</sigmaemg>
<tauemg>0.003105597392959680</tauemg>
<type>0</type>
</pk>
<pk>
<absi>489.5254127183302</absi>
<area>44.94558506480617</area>
<chisq>3374.557038040102</chisq>
<goodn>538.9777627492460</goodn>
<goodn2>0.7410728023528470</goodn2>
<ind>9996.659321006373</ind>
<lind>9973.000000000000</lind>
<lmass>761.2451369496323</lmass>
<mass>761.3937846144812</mass>
<massemg>761.3824504094710</massemg>
<massgaussian>761.3943406658921</massgaussian>
<meth>4</meth>
<reso>13859.27166040781</reso>
<rind>10494.00000000000</rind>
<rmass>764.5218645886365</rmass>
<s2n>8.376598050124448</s2n>
<sigmaemg>0.02037076573049035</sigmaemg>
<tauemg>0.01452787769778752</tauemg>
<type>0</type>
</pk>
<pk>
<absi>429.7569581575622</absi>
<area>52.11271542754180</area>
<chisq>2209.655253250450</chisq>
<goodn>391.1634765791982</goodn>
<goodn2>0.7019789640308132</goodn2>
<ind>18457.84107267304</ind>
<lind>18429.00000000000</lind>
<lmass>815.3000459676887</lmass>
<mass>815.4875946525059</mass>
<massemg>815.4818778293916</massemg>
<massgaussian>815.4881706366447</massgaussian>
<meth>4</meth>
<reso>11369.74916952542</reso>
<rind>18945.00000000000</rind>
<rmass>818.6587770494622</rmass>
<s2n>7.333623986405976</s2n>
<sigmaemg>0.02992067183572544</sigmaemg>
<tauemg>0.005927363805085406</tauemg>
<type>0</type>
</pk>
<pk>
<absi>7105.828451862903</absi>
<area>930.9466007001943</area>
<chisq>52408.04211049753</chisq>
<goodn>18689.69474721777</goodn>
<goodn2>0.9535157060805558</goodn2>
<ind>25136.78434821556</ind>
<lind>25107.00000000000</lind>
<lmass>859.3034517133817</lmass>
<mass>859.5023084105958</mass>
<massemg>859.4895001304939</massemg>
<massgaussian>859.5032445001889</massgaussian>
<meth>4</meth>
<reso>11473.58805837352</reso>
<rind>25612.00000000000</rind>
<rmass>862.6782309188030</rmass>
<s2n>119.3271650352989</s2n>
<sigmaemg>0.02915369475658736</sigmaemg>
<tauemg>0.01507445779520822</tauemg>
<type>0</type>
</pk>
<pk>
<absi>413.5377541156551</absi>
<area>43.25136788839740</area>
<chisq>1385.784536698555</chisq>
<goodn>726.5135149562814</goodn>
<goodn2>0.7738329301399617</goodn2>
<ind>27521.88335081399</ind>
<lind>27498.00000000000</lind>
<lmass>875.3405140152287</lmass>
<mass>875.5014560639090</mass>
<massemg>875.4884209113615</massemg>
<massgaussian>875.5022309174007</massgaussian>
<meth>4</meth>
<reso>15045.66124493655</reso>
<rind>27986.00000000000</rind>
<rmass>878.6319314879490</rmass>
<s2n>6.895183134280289</s2n>
<sigmaemg>0.02092006602617857</sigmaemg>
<tauemg>0.01755794405301003</tauemg>
<type>0</type>
</pk>
<pk>
<absi>759.8547490635049</absi>
<area>116.5729638735506</area>
<chisq>2081.843450262825</chisq>
<goodn>1471.837885922105</goodn>
<goodn2>0.8376723306615090</goodn2>
<ind>29884.30695202508</ind>
<lind>29852.00000000000</lind>
<lmass>891.2746908175750</lmass>
<mass>891.4943786801291</mass>
<massemg>891.4912684280889</massemg>
<massgaussian>891.4946385162817</massgaussian>
<meth>4</meth>
<reso>10253.17528537647</reso>
<rind>30357.00000000000</rind>
<rmass>894.7118050099170</rmass>
<s2n>12.59368174324818</s2n>
<sigmaemg>0.03679420572552772</sigmaemg>
<tauemg>0.003110252040187334</tauemg>
<type>0</type>
</pk>
<pk>
<absi>1152.144080085755</absi>
<area>185.5310165881318</area>
<chisq>3820.116316014582</chisq>
<goodn>6001.169527725263</goodn>
<goodn2>0.9182727019512610</goodn2>
<ind>33535.59937345122</ind>
<lind>33502.00000000000</lind>
<lmass>916.2665169258366</lmass>
<mass>916.4981843115020</mass>
<massemg>916.4756252869545</massemg>
<massgaussian>916.5035767296600</massgaussian>
<meth>4</meth>
<reso>10846.55115053912</reso>
<rind>33998.00000000000</rind>
<rmass>919.6894159974680</rmass>
<s2n>18.90142570295472</s2n>
<sigmaemg>0.02678394578913412</sigmaemg>
<tauemg>0.03703572701613211</tauemg>
<type>0</type>
</pk>
<pk>
<absi>937.7589132504758</absi>
<area>178.7471729150878</area>
<chisq>8832.940405792366</chisq>
<goodn>660.9055269679186</goodn>
<goodn2>0.7638313865990081</goodn2>
<ind>42106.52549717190</ind>
<lind>42069.00000000000</lind>
<lmass>976.2869115407474</lmass>
<mass>976.5540156741181</mass>
<massemg>976.5484295285318</massemg>
<massgaussian>976.5549425923609</massgaussian>
<meth>4</meth>
<reso>9466.029513055397</reso>
<rind>42563.00000000000</rind>
<rmass>979.8061062264856</rmass>
<s2n>14.95225113265829</s2n>
<sigmaemg>0.04345362110211681</sigmaemg>
<tauemg>0.005678645956891160</tauemg>
<type>0</type>
</pk>
<pk>
<absi>20143.81852997120</absi>
<area>3513.664656396742</area>
<chisq>147095.1787762862</chisq>
<goodn>35931.02267170452</goodn>
<goodn2>0.9664461064492141</goodn2>
<ind>46163.23857212891</ind>
<lind>46131.00000000000</lind>
<lmass>1005.412653520858</lmass>
<mass>1005.645530889078</mass>
<massemg>1005.642827362703</massemg>
<massgaussian>1005.645574283517</massgaussian>
<meth>4</meth>
<reso>10848.64974332556</reso>
<rind>46610.00000000000</rind>
<rmass>1008.875524630522</rmass>
<s2n>318.2522688983058</s2n>
<sigmaemg>0.03927306577952550</sigmaemg>
<tauemg>0.002703526374489229</tauemg>
<type>0</type>
</pk>
<pk>
<absi>506.0754466363729</absi>
<area>110.4522969880282</area>
<chisq>2255.450770786786</chisq>
<goodn>1073.970615024110</goodn>
<goodn2>0.8114531567291707</goodn2>
<ind>53796.46475777664</ind>
<lind>53756.00000000000</lind>
<lmass>1061.245601719730</lmass>
<mass>1061.545934970146</mass>
<massemg>1061.526308093810</massemg>
<massgaussian>1061.546725866370</massgaussian>
<meth>4</meth>
<reso>9472.722151261836</reso>
<rind>54235.00000000000</rind>
<rmass>1064.803518245685</rmass>
<s2n>7.653189307083714</s2n>
<sigmaemg>0.04340189387789906</sigmaemg>
<tauemg>0.02329960875817960</tauemg>
<type>0</type>
</pk>
<pk>
<absi>1048.807122083285</absi>
<area>227.8491740670658</area>
<chisq>4077.215330218735</chisq>
<goodn>5644.509596813819</goodn>
<goodn2>0.9157593339892473</goodn2>
<ind>55144.03169517883</ind>
<lind>55104.00000000000</lind>
<lmass>1071.273519827146</lmass>
<mass>1071.572042983141</mass>
<massemg>1071.549672848726</massemg>
<massgaussian>1071.573940537143</massgaussian>
<meth>4</meth>
<reso>9839.873923245779</reso>
<rind>55713.00000000000</rind>
<rmass>1075.819445212780</rmass>
<s2n>15.88132133374733</s2n>
<sigmaemg>0.04047017410925946</sigmaemg>
<tauemg>0.02849862704806583</tauemg>
<type>0</type>
</pk>
<pk>
<absi>1982.132100205166</absi>
<area>414.0202847775151</area>
<chisq>10044.22035716163</chisq>
<goodn>2588.375662734042</goodn>
<goodn2>0.8764436526769660</goodn2>
<ind>55942.09374253588</ind>
<lind>55906.00000000000</lind>
<lmass>1077.262122102015</lmass>
<mass>1077.532030780305</mass>
<massemg>1077.528195290880</massemg>
<massgaussian>1077.532232428018</massgaussian>
<meth>4</meth>
<reso>10147.12866018373</reso>
<rind>56512.00000000000</rind>
<rmass>1081.798278692228</rmass>
<s2n>29.94388648996495</s2n>
<sigmaemg>0.04493026840168568</sigmaemg>
<tauemg>0.003885489425783817</tauemg>
<type>0</type>
</pk>
<pk>
<absi>1357.288439230378</absi>
<area>292.8379504120209</area>
<chisq>6346.992196534542</chisq>
<goodn>1815.261806904477</goodn>
<goodn2>0.8532359119148897</goodn2>
<ind>63221.63749544027</ind>
<lind>63187.00000000000</lind>
<lmass>1132.395819998015</lmass>
<mass>1132.661402069061</mass>
<massemg>1132.660012942566</massemg>
<massgaussian>1132.662013512193</massgaussian>
<meth>4</meth>
<reso>10575.79764129968</reso>
<rind>63778.00000000000</rind>
<rmass>1136.931575921519</rmass>
<s2n>19.75584861916804</s2n>
<sigmaemg>0.04545966550927005</sigmaemg>
<tauemg>0.001389126495496385</tauemg>
<type>0</type>
</pk>
<pk>
<absi>656.2688159238265</absi>
<area>184.4855220749164</area>
<chisq>18491.01439215488</chisq>
<goodn>525.9121259086757</goodn>
<goodn2>0.7382227461462124</goodn2>
<ind>69155.76438011223</ind>
<lind>69109.00000000000</lind>
<lmass>1178.256350458465</lmass>
<mass>1178.622131086363</mass>
<massemg>1178.592063732082</massemg>
<massgaussian>1178.627368562099</massgaussian>
<meth>4</meth>
<reso>8832.499248734399</reso>
<rind>69705.00000000000</rind>
<rmass>1182.922391056904</rmass>
<s2n>9.240717217878954</s2n>
<sigmaemg>0.04784895990565019</sigmaemg>
<tauemg>0.04067484308006897</tauemg>
<type>0</type>
</pk>
<pk>
<absi>2672.345219105452</absi>
<area>678.2040066551953</area>
<chisq>13015.56466713520</chisq>
<goodn>4362.959437300201</goodn>
<goodn2>0.9043458112464340</goodn2>
<ind>69932.09015707235</ind>
<lind>69893.00000000000</lind>
<lmass>1184.396147753803</lmass>
<mass>1184.702696169623</mass>
<massemg>1184.698587264310</massemg>
<massgaussian>1184.703215609666</massgaussian>
<meth>4</meth>
<reso>9742.022871893683</reso>
<rind>70480.00000000000</rind>
<rmass>1189.003639007879</rmass>
<s2n>38.09835882810581</s2n>
<sigmaemg>0.05147671808754240</sigmaemg>
<tauemg>0.004158905313261130</tauemg>
<type>0</type>
</pk>
<pk>
<absi>4060.041535166447</absi>
<area>991.7892950878929</area>
<chisq>17912.95598101367</chisq>
<goodn>32490.96637882152</goodn>
<goodn2>0.9647179470319300</goodn2>
<ind>74358.04850821184</ind>
<lind>74320.00000000000</lind>
<lmass>1219.365905446939</lmass>
<mass>1219.668669528335</mass>
<massemg>1219.649984064718</massemg>
<massgaussian>1219.669816367142</massgaussian>
<meth>4</meth>
<reso>10730.91345512006</reso>
<rind>74894.00000000000</rind>
<rmass>1223.937410393362</rmass>
<s2n>56.47965230337207</s2n>
<sigmaemg>0.04455625406831132</sigmaemg>
<tauemg>0.02170707258483162</tauemg>
<type>0</type>
</pk>
<pk>
<absi>501.3226790781366</absi>
<area>288.4778119878496</area>
<chisq>8984.078325321731</chisq>
<goodn>680.2382111738845</goodn>
<goodn2>0.7669156653524900</goodn2>
<ind>77157.41791089335</ind>
<lind>77073.00000000000</lind>
<lmass>1241.369692842420</lmass>
<mass>1242.047534273517</mass>
<massemg>1241.978381644110</massemg>
<massgaussian>1242.071935506937</massgaussian>
<meth>4</meth>
<reso>5128.225081592323</reso>
<rind>77722.00000000000</rind>
<rmass>1246.585668119433</rmass>
<s2n>6.702727491477105</s2n>
<sigmaemg>0.06062839947549037</sigmaemg>
<tauemg>0.1560975350055287</tauemg>
<type>0</type>
</pk>
<pk>
<absi>1155.569269950910</absi>
<area>466.9786046678668</area>
<chisq>17146.23858018425</chisq>
<goodn>2325.748855069822</goodn>
<goodn2>0.8698370799403177</goodn2>
<ind>77238.48794836293</ind>
<lind>77177.00000000000</lind>
<lmass>1242.204796980936</lmass>
<mass>1242.698668285137</mass>
<massemg>1242.671786773838</massemg>
<massgaussian>1242.700056031879</massgaussian>
<meth>4</meth>
<reso>6613.402159020364</reso>
<rind>77791.00000000000</rind>
<rmass>1247.140862010570</rmass>
<s2n>15.70181303963476</s2n>
<sigmaemg>0.07520681606865765</sigmaemg>
<tauemg>0.03007751124596325</tauemg>
<type>0</type>
</pk>
<pk>
<absi>1212.726143407034</absi>
<area>322.4799643027067</area>
<chisq>8315.442013100983</chisq>
<goodn>1362.751411891230</goodn>
<goodn2>0.8315883353000274</goodn2>
<ind>77469.86500815573</ind>
<lind>77431.00000000000</lind>
<lmass>1244.245561922996</lmass>
<mass>1244.557971292979</mass>
<massemg>1244.555452324298</massemg>
<massgaussian>1244.558668761055</massgaussian>
<meth>4</meth>
<reso>10035.83432642651</reso>
<rind>78005.00000000000</rind>
<rmass>1248.863556058137</rmass>
<s2n>16.46767439771125</s2n>
<sigmaemg>0.05260291531772054</sigmaemg>
<tauemg>0.002518968680760736</tauemg>
<type>0</type>
</pk>
<pk>
<absi>13349.57285337020</absi>
<area>3493.599015586553</area>
<chisq>136874.1000620951</chisq>
<goodn>25743.98467427256</goodn>
<goodn2>0.9603739431489963</goodn2>
<ind>78980.69259373679</ind>
<lind>78943.00000000000</lind>
<lmass>1256.428496290286</lmass>
<mass>1256.732964599798</mass>
<massemg>1256.728252489416</massemg>
<massgaussian>1256.733525842007</massgaussian>
<meth>4</meth>
<reso>10488.34630967083</reso>
<rind>79512.00000000000</rind>
<rmass>1261.028625565781</rmass>
<s2n>181.0362339541667</s2n>
<sigmaemg>0.05066475244984758</sigmaemg>
<tauemg>0.004762110381761886</tauemg>
<type>0</type>
</pk>
<pk>
<absi>2592.451249144212</absi>
<area>742.6115706721928</area>
<chisq>7036.284309239607</chisq>
<goodn>34430.45351179413</goodn>
<goodn2>0.9657241034144658</goodn2>
<ind>80949.97110211443</ind>
<lind>80907.00000000000</lind>
<lmass>1272.342288468503</lmass>
<mass>1272.691595057486</mass>
<massemg>1272.669905202110</massemg>
<massgaussian>1272.693105284159</massgaussian>
<meth>4</meth>
<reso>9832.217480141764</reso>
<rind>81479.00000000000</rind>
<rmass>1276.995942578957</rmass>
<s2n>34.49702348040712</s2n>
<sigmaemg>0.05056847445894164</sigmaemg>
<tauemg>0.02535331681474418</tauemg>
<type>0</type>
</pk>
<pk>
<absi>785.2791593068848</absi>
<area>263.0949929605288</area>
<chisq>3090.944517969548</chisq>
<goodn>2860.479843494662</goodn>
<goodn2>0.8823275265131487</goodn2>
<ind>84623.02482962977</ind>
<lind>84574.00000000000</lind>
<lmass>1302.323866217040</lmass>
<mass>1302.727067395526</mass>
<massemg>1302.703916685091</massemg>
<massgaussian>1302.727800389013</massgaussian>
<meth>4</meth>
<reso>8616.321296636028</reso>
<rind>85152.00000000000</rind>
<rmass>1307.081566054737</rmass>
<s2n>10.13031690872740</s2n>
<sigmaemg>0.05995395504714907</sigmaemg>
<tauemg>0.02634384328507622</tauemg>
<type>0</type>
</pk>
<pk>
<absi>758.4124671648792</absi>
<area>216.4466904697069</area>
<chisq>3841.265972845584</chisq>
<goodn>3320.860550550444</goodn>
<goodn2>0.8906166041444275</goodn2>
<ind>85220.19267576511</ind>
<lind>85179.00000000000</lind>
<lmass>1307.304024212818</lmass>
<mass>1307.643455108662</mass>
<massemg>1307.615856813200</massemg>
<massgaussian>1307.645740393953</massgaussian>
<meth>4</meth>
<reso>10369.94158569814</reso>
<rind>85740.00000000000</rind>
<rmass>1311.930504937334</rmass>
<s2n>9.748395908340601</s2n>
<sigmaemg>0.04578522189513024</sigmaemg>
<tauemg>0.03657048562081400</tauemg>
<type>0</type>
</pk>
<pk>
<absi>754.1910485775857</absi>
<area>250.2180386809167</area>
<chisq>3304.885734932205</chisq>
<goodn>4357.784528903287</goodn>
<goodn2>0.9042898844378785</goodn2>
<ind>90766.33164715322</ind>
<lind>90720.00000000000</lind>
<lmass>1353.359059065423</lmass>
<mass>1353.747523459620</mass>
<massemg>1353.714336086695</massemg>
<massgaussian>1353.751364590383</massgaussian>
<meth>4</meth>
<reso>9459.302734905681</reso>
<rind>91282.00000000000</rind>
<rmass>1358.074881359214</rmass>
<s2n>9.313248370816917</s2n>
<sigmaemg>0.05060709708936884</sigmaemg>
<tauemg>0.04593615624025915</tauemg>
<type>0</type>
</pk>
<pk>
<absi>942.6776016583038</absi>
<area>1638.509170154304</area>
<chisq>11460.82902370347</chisq>
<goodn>1928.529889596267</goodn>
<goodn2>0.8574642037864789</goodn2>
<ind>95021.91238223841</ind>
<lind>94785.00000000000</lind>
<lmass>1387.654463395374</lmass>
<mass>1389.666505359285</mass>
<massemg>1389.523083985076</massemg>
<massgaussian>1389.679139616609</massgaussian>
<meth>4</meth>
<reso>1859.998487784320</reso>
<rind>95695.00000000000</rind>
<rmass>1395.390858136569</rmass>
<s2n>11.40473952094018</s2n>
<sigmaemg>0.2832309731870737</sigmaemg>
<tauemg>0.1766553422778543</tauemg>
<type>0</type>
</pk>
<pk>
<absi>766.3783781590098</absi>
<area>243.1267811433972</area>
<chisq>3689.002457622102</chisq>
<goodn>3329.740013765882</goodn>
<goodn2>0.8907596987362191</goodn2>
<ind>96325.50043021319</ind>
<lind>96282.00000000000</lind>
<lmass>1400.392700139548</lmass>
<mass>1400.763725555934</mass>
<massemg>1400.735762704992</massemg>
<massgaussian>1400.765952444562</massgaussian>
<meth>4</meth>
<reso>10315.23773566455</reso>
<rind>96831.00000000000</rind>
<rmass>1405.078864179573</rmass>
<s2n>9.110796042394128</s2n>
<sigmaemg>0.05041922508553398</sigmaemg>
<tauemg>0.03569019824817588</tauemg>
<type>0</type>
</pk>
<pk>
<absi>614.1912004902057</absi>
<area>220.1409724201432</area>
<chisq>13977.97766639554</chisq>
<goodn>277.0397964206083</goodn>
<goodn2>0.6555845602086744</goodn2>
<ind>97496.94618285674</ind>
<lind>97451.00000000000</lind>
<lmass>1410.380509073442</lmass>
<mass>1410.773795160894</mass>
<massemg>1410.770560804317</massemg>
<massgaussian>1410.776076438408</massgaussian>
<meth>4</meth>
<reso>8991.631047121715</reso>
<rind>98009.00000000000</rind>
<rmass>1415.160548961411</rmass>
<s2n>7.195203968153247</s2n>
<sigmaemg>0.06655059861236623</sigmaemg>
<tauemg>0.003234356576967912</tauemg>
<type>0</type>
</pk>
<pk>
<absi>587.1650050434347</absi>
<area>205.2700446256966</area>
<chisq>21179.63039107376</chisq>
<goodn>377.7467750343222</goodn>
<goodn2>0.6974823947873197</goodn2>
<ind>105003.4169066907</ind>
<lind>104957.0000000000</lind>
<lmass>1475.358891766580</lmass>
<mass>1475.765281669814</mass>
<massemg>1475.726172726464</massemg>
<massgaussian>1475.779276348148</massgaussian>
<meth>4</meth>
<reso>10043.55101937725</reso>
<rind>105497.0000000000</rind>
<rmass>1480.090177978892</rmass>
<s2n>6.206108217623473</s2n>
<sigmaemg>0.04682593274947067</sigmaemg>
<tauemg>0.06361298867705045</tauemg>
<type>0</type>
</pk>
<pk>
<absi>679.5501280594308</absi>
<area>681.5267879956580</area>
<chisq>5072.474005299947</chisq>
<goodn>1379.904493428280</goodn>
<goodn2>0.8325904601012122</goodn2>
<ind>106026.0475575356</ind>
<lind>105894.0000000000</lind>
<lmass>1483.573394125671</lmass>
<mass>1484.732868645764</mass>
<massemg>1484.634146429138</massemg>
<massgaussian>1484.741557894882</massgaussian>
<meth>4</meth>
<reso>3487.234480601010</reso>
<rind>106591.0000000000</rind>
<rmass>1489.698694317686</rmass>
<s2n>7.264186752144978</s2n>
<sigmaemg>0.1505652530890984</sigmaemg>
<tauemg>0.1366335348882330</tauemg>
<type>0</type>
</pk>
<pk>
<absi>793.3118997740600</absi>
<area>959.1776100885860</area>
<chisq>80918.07038695875</chisq>
<goodn>170.8874372410766</goodn>
<goodn2>0.5842784677221075</goodn2>
<ind>108228.9672835449</ind>
<lind>108100.0000000000</lind>
<lmass>1503.003279869417</lmass>
<mass>1504.143112806742</mass>
<massemg>1504.051706315855</massemg>
<massgaussian>1504.206399785880</massgaussian>
<meth>4</meth>
<reso>3583.647177464042</reso>
<rind>108789.0000000000</rind>
<rmass>1509.097794734582</rmass>
<s2n>8.440479035387851</s2n>
<sigmaemg>0.05490984314701564</sigmaemg>
<tauemg>0.4180347225142214</tauemg>
<type>0</type>
</pk>
<pk>
<absi>2723.667636018524</absi>
<area>2566.119818876349</area>
<chisq>42149.30711453964</chisq>
<goodn>2828.891378050867</goodn>
<goodn2>0.8816873045370817</goodn2>
<ind>108451.6704562888</ind>
<lind>108341.0000000000</lind>
<lmass>1505.133627054362</lmass>
<mass>1506.112418162043</mass>
<massemg>1506.085418503814</massemg>
<massgaussian>1506.112901662926</massgaussian>
<meth>4</meth>
<reso>3951.929861703862</reso>
<rind>109008.0000000000</rind>
<rmass>1511.037538130900</rmass>
<s2n>30.55095726411200</s2n>
<sigmaemg>0.1595865721376413</sigmaemg>
<tauemg>0.02777681536622367</tauemg>
<type>0</type>
</pk>
<pk>
<absi>3769.183611697127</absi>
<area>1627.950458437433</area>
<chisq>380141.5187013419</chisq>
<goodn>3685.782631246878</goodn>
<goodn2>0.8960718894162153</goodn2>
<ind>109656.4913696173</ind>
<lind>109605.0000000000</lind>
<lmass>1516.331676636028</lmass>
<mass>1516.788732052107</mass>
<massemg>1516.753771741767</massemg>
<massgaussian>1516.792107078926</massgaussian>
<meth>4</meth>
<reso>8960.060262293740</reso>
<rind>110151.0000000000</rind>
<rmass>1521.181680360915</rmass>
<s2n>42.29675418092477</s2n>
<sigmaemg>0.06279209874151093</sigmaemg>
<tauemg>0.04469446706480085</tauemg>
<type>0</type>
</pk>
<pk>
<absi>34940.66113137869</absi>
<area>15574.49207256963</area>
<chisq>1048517.013671865</chisq>
<goodn>121060.2949441246</goodn>
<goodn2>0.9817080619801827</goodn2>
<ind>110104.0669212606</ind>
<lind>110052.0000000000</lind>
<lmass>1520.301707704048</lmass>
<mass>1520.764478573617</mass>
<massemg>1520.735675528445</massemg>
<massgaussian>1520.766401939581</massgaussian>
<meth>4</meth>
<reso>8745.385203391152</reso>
<rind>110600.0000000000</rind>
<rmass>1525.175872206103</rmass>
<s2n>397.8330113639377</s2n>
<sigmaemg>0.06807814481771857</sigmaemg>
<tauemg>0.03354088813853196</tauemg>
<type>0</type>
</pk>
<pk>
<absi>2203.523531450325</absi>
<area>933.5025032884200</area>
<chisq>8411.796039775058</chisq>
<goodn>28519.68811247842</goodn>
<goodn2>0.9623468850147854</goodn2>
<ind>111899.3885689794</ind>
<lind>111849.0000000000</lind>
<lmass>1536.314287252286</lmass>
<mass>1536.764498574257</mass>
<massemg>1536.736953474439</massemg>
<massgaussian>1536.766155280483</massgaussian>
<meth>4</meth>
<reso>9149.790561863443</reso>
<rind>112391.0000000000</rind>
<rmass>1541.160414436472</rmass>
<s2n>24.23642594954290</s2n>
<sigmaemg>0.06586949351117255</sigmaemg>
<tauemg>0.03197500008127463</tauemg>
<type>0</type>
</pk>
<pk>
<absi>965.3169647848587</absi>
<area>476.5483634883093</area>
<chisq>50081.30915309906</chisq>
<goodn>974.8690336245077</goodn>
<goodn2>0.8026765585537171</goodn2>
<ind>113575.6087046936</ind>
<lind>113517.0000000000</lind>
<lmass>1551.252662480379</lmass>
<mass>1551.778871946609</mass>
<massemg>1551.732604230538</massemg>
<massgaussian>1551.800822723682</massgaussian>
<meth>4</meth>
<reso>8050.713253331638</reso>
<rind>114069.0000000000</rind>
<rmass>1556.212259216532</rmass>
<s2n>10.30152615482243</s2n>
<sigmaemg>0.06686727918281576</sigmaemg>
<tauemg>0.06605471745479008</tauemg>
<type>0</type>
</pk>
<pk>
<absi>1120.318311414733</absi>
<area>539.2722308803492</area>
<chisq>5063.513190836768</chisq>
<goodn>10142.65325895619</goodn>
<goodn2>0.9369938261251564</goodn2>
<ind>114252.8467390567</ind>
<lind>114196.0000000000</lind>
<lmass>1557.354449086573</lmass>
<mass>1557.865843245546</mass>
<massemg>1557.828551223713</massemg>
<massgaussian>1557.869106530145</massgaussian>
<meth>4</meth>
<reso>8196.489875191735</reso>
<rind>114746.0000000000</rind>
<rmass>1562.305790737843</rmass>
<s2n>12.04218048189853</s2n>
<sigmaemg>0.07162156162894462</sigmaemg>
<tauemg>0.04640611894160429</tauemg>
<type>0</type>
</pk>
<pk>
<absi>878.0902525168568</absi>
<area>446.0808404062069</area>
<chisq>4161.123588268793</chisq>
<goodn>6098.480960865167</goodn>
<goodn2>0.9189202872564932</goodn2>
<ind>121076.3592490837</ind>
<lind>121020.0000000000</lind>
<lmass>1619.344794466495</lmass>
<mass>1619.861822584869</mass>
<massemg>1619.822248141234</massemg>
<massgaussian>1619.865329834079</massgaussian>
<meth>4</meth>
<reso>8416.971027017013</reso>
<rind>121669.0000000000</rind>
<rmass>1625.303597101649</rmass>
<s2n>9.124442846408133</s2n>
<sigmaemg>0.07148758555968016</sigmaemg>
<tauemg>0.05047146065271591</tauemg>
<type>0</type>
</pk>
<pk>
<absi>1400.216374227226</absi>
<area>717.2996022957032</area>
<chisq>8382.842184644707</chisq>
<goodn>13692.69965506278</goodn>
<goodn2>0.9457272694867884</goodn2>
<ind>130329.8108512885</ind>
<lind>130278.0000000000</lind>
<lmass>1705.385609501808</lmass>
<mass>1705.873406927884</mass>
<massemg>1705.832054203788</massemg>
<massgaussian>1705.878572956392</massgaussian>
<meth>4</meth>
<reso>9553.615246717680</reso>
<rind>130904.0000000000</rind>
<rmass>1711.284061835092</rmass>
<s2n>14.34473374496789</s2n>
<sigmaemg>0.06318342626559570</sigmaemg>
<tauemg>0.05717570284900830</tauemg>
<type>0</type>
</pk>
<pk>
<absi>753.2605510156512</absi>
<area>500.7390133364091</area>
<chisq>4399.358400597715</chisq>
<goodn>5361.894327746727</goodn>
<goodn2>0.9135942410878771</goodn2>
<ind>133924.9466140778</ind>
<lind>133860.0000000000</lind>
<lmass>1739.274781678430</lmass>
<mass>1739.892325483395</mass>
<massemg>1739.830799163118</massemg>
<massgaussian>1739.907712908500</massgaussian>
<meth>4</meth>
<reso>7896.518662863209</reso>
<rind>134502.0000000000</rind>
<rmass>1745.384055377932</rmass>
<s2n>7.484526273211769</s2n>
<sigmaemg>0.06484090599906267</sigmaemg>
<tauemg>0.1123033346043485</tauemg>
<type>0</type>
</pk>
<pk>
<absi>807.5862675179709</absi>
<area>465.9631104817983</area>
<chisq>4609.799302233973</chisq>
<goodn>5187.513157534762</goodn>
<goodn2>0.9121720154680955</goodn2>
<ind>135708.8495834740</ind>
<lind>135652.0000000000</lind>
<lmass>1756.354311626049</lmass>
<mass>1756.897513902279</mass>
<massemg>1756.855433963222</massemg>
<massgaussian>1756.900666210189</massgaussian>
<meth>4</meth>
<reso>8693.769692515714</reso>
<rind>136280.0000000000</rind>
<rmass>1762.359575312627</rmass>
<s2n>7.973333618564129</s2n>
<sigmaemg>0.07475176146363083</sigmaemg>
<tauemg>0.05405007427339115</tauemg>
<type>0</type>
</pk>
<pk>
<absi>1416.666525095168</absi>
<area>886.5773582294106</area>
<chisq>11479.21812621213</chisq>
<goodn>10722.95888953401</goodn>
<goodn2>0.9387116143985173</goodn2>
<ind>140805.9241661012</ind>
<lind>140747.0000000000</lind>
<lmass>1805.371941558381</lmass>
<mass>1805.942792733638</mass>
<massemg>1805.900394635730</massemg>
<massgaussian>1805.946759735572</massgaussian>
<meth>4</meth>
<reso>8541.249302274704</reso>
<rind>141372.0000000000</rind>
<rmass>1811.431487063479</rmass>
<s2n>14.02530372798240</s2n>
<sigmaemg>0.07916644933129646</sigmaemg>
<tauemg>0.05334646361143314</tauemg>
<type>0</type>
</pk>
<pk>
<absi>4953.401492942340</absi>
<area>3151.090704304370</area>
<chisq>296834.6669847396</chisq>
<goodn>10536.58819995319</goodn>
<goodn2>0.9381753292384952</goodn2>
<ind>142660.1669077142</ind>
<lind>142603.0000000000</lind>
<lmass>1823.396142948403</lmass>
<mass>1823.952734157292</mass>
<massemg>1823.916526558906</massemg>
<massgaussian>1823.955132416408</massgaussian>
<meth>4</meth>
<reso>8711.942485554613</reso>
<rind>143223.0000000000</rind>
<rmass>1829.437164670637</rmass>
<s2n>50.00958185804135</s2n>
<sigmaemg>0.08129502648694142</sigmaemg>
<tauemg>0.04278590666081072</tauemg>
<type>0</type>
</pk>
<pk>
<absi>1158.447570483757</absi>
<area>1016.042642974656</area>
<chisq>31816.37324679575</chisq>
<goodn>2017.436995807834</goodn>
<goodn2>0.8605385882726141</goodn2>
<ind>142864.0649535127</ind>
<lind>142784.0000000000</lind>
<lmass>1825.158695999710</lmass>
<mass>1825.938629887405</mass>
<massemg>1825.860005896537</massemg>
<massgaussian>1825.954718959655</massgaussian>
<meth>4</meth>
<reso>6489.834439730889</reso>
<rind>143441.0000000000</rind>
<rmass>1831.563646693264</rmass>
<s2n>11.14139437448873</s2n>
<sigmaemg>0.08264184824565746</sigmaemg>
<tauemg>0.1438874523814775</tauemg>
<type>0</type>
</pk>
<pk>
<absi>839.8955629163675</absi>
<area>403.5620183285538</area>
<chisq>48071.22630162878</chisq>
<goodn>308.5732811444088</goodn>
<goodn2>0.6705366065867892</goodn2>
<ind>144197.6370823926</ind>
<lind>144152.0000000000</lind>
<lmass>1838.507707852695</lmass>
<mass>1838.953877560999</mass>
<massemg>1838.929542093614</massemg>
<massgaussian>1838.940464682837</massgaussian>
<meth>4</meth>
<reso>10835.16187420426</reso>
<rind>144750.0000000000</rind>
<rmass>1844.358343687444</rmass>
<s2n>7.858025194890123</s2n>
<sigmaemg>0.06790906188916779</sigmaemg>
<tauemg>0.02724307744551879</tauemg>
<type>0</type>
</pk>
<pk>
<absi>1572.863523345357</absi>
<area>974.2455206590569</area>
<chisq>13064.69308227959</chisq>
<goodn>16256.05272910642</goodn>
<goodn2>0.9501707432297991</goodn2>
<ind>144400.3216777530</ind>
<lind>144343.0000000000</lind>
<lmass>1840.375376061903</lmass>
<mass>1840.936074009929</mass>
<massemg>1840.892355701165</massemg>
<massgaussian>1840.940906341899</massgaussian>
<meth>4</meth>
<reso>8937.634707200345</reso>
<rind>144959.0000000000</rind>
<rmass>1846.405329299090</rmass>
<s2n>15.37018528995537</s2n>
<sigmaemg>0.07567676859935091</sigmaemg>
<tauemg>0.05679795078003735</tauemg>
<type>0</type>
</pk>
<pk>
<absi>20801.91123252482</absi>
<area>14945.45903222254</area>
<chisq>195748.1864728729</chisq>
<goodn>369271.0732710898</goodn>
<goodn2>0.9895246563208467</goodn2>
<ind>149488.5920504638</ind>
<lind>149427.0000000000</lind>
<lmass>1890.438123989033</lmass>
<mass>1891.048758915667</mass>
<massemg>1891.007286677408</massemg>
<massgaussian>1891.052078318099</massgaussian>
<meth>4</meth>
<reso>8286.860570879016</reso>
<rind>150046.0000000000</rind>
<rmass>1896.579501191029</rmass>
<s2n>214.8462407193450</s2n>
<sigmaemg>0.08769397713058424</sigmaemg>
<tauemg>0.04985972090275936</tauemg>
<type>0</type>
</pk>
<pk>
<absi>2903.831768098284</absi>
<area>4418.785020631587</area>
<chisq>39868.44618017219</chisq>
<goodn>6157.699144064104</goodn>
<goodn2>0.9193069158376883</goodn2>
<ind>151098.2918053347</ind>
<lind>150972.0000000000</lind>
<lmass>1905.785411143698</lmass>
<mass>1907.042684388954</mass>
<massemg>1906.914111399422</massemg>
<massgaussian>1907.068570727796</massgaussian>
<meth>4</meth>
<reso>4239.985248964907</reso>
<rind>151700.0000000000</rind>
<rmass>1913.038581764833</rmass>
<s2n>30.44688093566454</s2n>
<sigmaemg>0.1168385040459725</sigmaemg>
<tauemg>0.2770439265984805</tauemg>
<type>0</type>
</pk>
<pk>
<absi>3815.502696045930</absi>
<area>2573.576392731270</area>
<chisq>25854.01573169415</chisq>
<goodn>66570.56799691376</goodn>
<goodn2>0.9753383759778281</goodn2>
<ind>151693.4147792164</ind>
<lind>151635.0000000000</lind>
<lmass>1912.390415518305</lmass>
<mass>1912.972910322454</mass>
<massemg>1912.920247493900</massemg>
<massgaussian>1912.981968984162</massgaussian>
<meth>4</meth>
<reso>9025.053944019666</reso>
<rind>152242.0000000000</rind>
<rmass>1918.447579427467</rmass>
<s2n>39.11625974291971</s2n>
<sigmaemg>0.07188272761482040</sigmaemg>
<tauemg>0.07794659520368441</tauemg>
<type>0</type>
</pk>
<pk>
<absi>1041.674467627782</absi>
<area>773.2878190544948</area>
<chisq>24487.02828515144</chisq>
<goodn>2189.999196615333</goodn>
<goodn2>0.8659782985904160</goodn2>
<ind>152800.9031430142</ind>
<lind>152731.0000000000</lind>
<lmass>1923.334224583194</lmass>
<mass>1924.033285696150</mass>
<massemg>1923.980639091302</massemg>
<massgaussian>1924.035716929744</massgaussian>
<meth>4</meth>
<reso>7456.466624573537</reso>
<rind>153360.0000000000</rind>
<rmass>1929.629075717458</rmass>
<s2n>9.982250825967299</s2n>
<sigmaemg>0.09609293699008958</sigmaemg>
<tauemg>0.06685405485291085</tauemg>
<type>0</type>
</pk>
<pk>
<absi>5394.391531472973</absi>
<area>3517.930778075032</area>
<chisq>51766.31339676769</chisq>
<goodn>69938.37411938801</goodn>
<goodn2>0.9759388990051142</goodn2>
<ind>156578.1551255405</ind>
<lind>156522.0000000000</lind>
<lmass>1961.429718634863</lmass>
<mass>1961.996833741139</mass>
<massemg>1961.953387585018</massemg>
<massgaussian>1962.001091288367</massgaussian>
<meth>4</meth>
<reso>9377.821138993331</reso>
<rind>157120.0000000000</rind>
<rmass>1967.473192437089</rmass>
<s2n>57.19613874259731</s2n>
<sigmaemg>0.07746084707810041</sigmaemg>
<tauemg>0.05571753062554308</tauemg>
<type>0</type>
</pk>
<pk>
<absi>983.0899246040714</absi>
<area>3009.580725417793</area>
<chisq>76275.02231515902</chisq>
<goodn>521.2022332564904</goodn>
<goodn2>0.7371719773073666</goodn2>
<ind>157932.4735240454</ind>
<lind>157636.0000000000</lind>
<lmass>1972.695455902956</lmass>
<mass>1975.699105418060</mass>
<massemg>1975.559628582824</massemg>
<massgaussian>1975.645311120583</massgaussian>
<meth>4</meth>
<reso>1726.411946801705</reso>
<rind>158694.0000000000</rind>
<rmass>1983.424829261028</rmass>
<s2n>10.36434301454852</s2n>
<sigmaemg>0.4658415018641335</sigmaemg>
<tauemg>0.1512740876682983</tauemg>
<type>0</type>
</pk>
<pk>
<absi>979.0783927936159</absi>
<area>1671.209920358887</area>
<chisq>54600.97760972979</chisq>
<goodn>456.1282181569073</goodn>
<goodn2>0.7212192636851176</goodn2>
<ind>158153.1376950237</ind>
<lind>157993.0000000000</lind>
<lmass>1976.312596397635</lmass>
<mass>1977.936198496820</mass>
<massemg>1977.915542758714</massemg>
<massgaussian>1977.968761362207</massgaussian>
<meth>4</meth>
<reso>3090.067116541696</reso>
<rind>158802.0000000000</rind>
<rmass>1984.521718846605</rmass>
<s2n>9.169120357115503</s2n>
<sigmaemg>0.2710386238481988</sigmaemg>
<tauemg>0.02077573571887115</tauemg>
<type>0</type>
</pk>
<pk>
<absi>8241.752120000932</absi>
<area>5835.538960853297</area>
<chisq>83824.08380571283</chisq>
<goodn>105879.1770913086</goodn>
<goodn2>0.9804413815818771</goodn2>
<ind>160319.8878514312</ind>
<lind>160261.0000000000</lind>
<lmass>1999.369689576407</lmass>
<mass>1999.970145540892</mass>
<massemg>1999.938480310299</massemg>
<massgaussian>1999.971568587424</massgaussian>
<meth>4</meth>
<reso>8776.540443540611</reso>
<rind>160863.0000000000</rind>
<rmass>2005.512306244745</rmass>
<s2n>90.74369248277193</s2n>
<sigmaemg>0.09152814249341645</sigmaemg>
<tauemg>0.03520124142346504</tauemg>
<type>0</type>
</pk>
<pk>
<absi>718.6413353793497</absi>
<area>940.0442397030457</area>
<chisq>35969.47232880772</chisq>
<goodn>364.6734158483207</goodn>
<goodn2>0.6928980716281065</goodn2>
<ind>161688.1441974316</ind>
<lind>161571.0000000000</lind>
<lmass>2012.748604786826</lmass>
<mass>2013.947167770592</mass>
<massemg>2013.837115451146</massemg>
<massgaussian>2013.988989056723</massgaussian>
<meth>4</meth>
<reso>4616.753431235594</reso>
<rind>162272.0000000000</rind>
<rmass>2019.926234942364</rmass>
<s2n>6.945377317026453</s2n>
<sigmaemg>0.07441888198718516</sigmaemg>
<tauemg>0.3834190384916383</tauemg>
<type>0</type>
</pk>
<pk>
<absi>846.7285647687438</absi>
<area>908.0830234122142</area>
<chisq>15031.58397203487</chisq>
<goodn>887.3192278210144</goodn>
<goodn2>0.7938083461648684</goodn2>
<ind>161982.0686863085</ind>
<lind>161883.0000000000</lind>
<lmass>2015.941631051451</lmass>
<mass>2016.956036715675</mass>
<massemg>2016.852286186988</massemg>
<massgaussian>2016.976460911832</massgaussian>
<meth>4</meth>
<reso>5542.916136383692</reso>
<rind>162549.0000000000</rind>
<rmass>2022.766005851034</rmass>
<s2n>8.061731002937622</s2n>
<sigmaemg>0.08963883068622636</sigmaemg>
<tauemg>0.2388762477005457</tauemg>
<type>0</type>
</pk>
<pk>
<absi>761.1646679940269</absi>
<area>1761.186966347043</area>
<chisq>27735.81602733798</chisq>
<goodn>735.2273607444482</goodn>
<goodn2>0.7750677814437397</goodn2>
<ind>162619.2460133434</ind>
<lind>162409.0000000000</lind>
<lmass>2021.330492518702</lmass>
<mass>2023.486477604979</mass>
<massemg>2023.274793654154</massemg>
<massgaussian>2023.485747498409</massgaussian>
<meth>4</meth>
<reso>2601.607051916621</reso>
<rind>163275.0000000000</rind>
<rmass>2030.218364716904</rmass>
<s2n>8.464107386317373</s2n>
<sigmaemg>0.1583839677273318</sigmaemg>
<tauemg>0.6087229122265399</tauemg>
<type>0</type>
</pk>
<pk>
<absi>2731.856300163978</absi>
<area>6001.381210387091</area>
<chisq>32808.17028483754</chisq>
<goodn>8465.742345447596</goodn>
<goodn2>0.9310798391590992</goodn2>
<ind>163251.3356437548</ind>
<lind>163066.0000000000</lind>
<lmass>2028.071579935094</lmass>
<mass>2029.975234426619</mass>
<massemg>2029.788988856112</massemg>
<massgaussian>2029.983000463459</massgaussian>
<meth>4</meth>
<reso>2956.329530879030</reso>
<rind>163887.0000000000</rind>
<rmass>2036.511194391886</rmass>
<s2n>31.63446531105628</s2n>
<sigmaemg>0.2133319601571202</sigmaemg>
<tauemg>0.3146357738153256</tauemg>
<type>0</type>
</pk>
<pk>
<absi>3607.134351675598</absi>
<area>2734.461825730100</area>
<chisq>30991.71454997912</chisq>
<goodn>17320.49793582713</goodn>
<goodn2>0.9517201158312133</goodn2>
<ind>164142.9225672171</ind>
<lind>164080.0000000000</lind>
<lmass>2038.497723475453</lmass>
<mass>2039.145588918398</mass>
<massemg>2039.124294593432</massemg>
<massgaussian>2039.145951661059</massgaussian>
<meth>4</meth>
<reso>8159.957124639886</reso>
<rind>164687.0000000000</rind>
<rmass>2044.751843019158</rmass>
<s2n>39.92454219367235</s2n>
<sigmaemg>0.1039869311123312</sigmaemg>
<tauemg>0.02214103827986946</tauemg>
<type>0</type>
</pk>
<pk>
<absi>673.9133057455211</absi>
<area>1181.837179104754</area>
<chisq>7315.034383262004</chisq>
<goodn>1548.547516378274</goodn>
<goodn2>0.8415759455856550</goodn2>
<ind>164808.3112125788</ind>
<lind>164627.0000000000</lind>
<lmass>2044.133215489273</lmass>
<mass>2046.002904053707</mass>
<massemg>2045.831260556577</massemg>
<massgaussian>2045.996543250628</massgaussian>
<meth>4</meth>
<reso>3014.857109608906</reso>
<rind>165440.0000000000</rind>
<rmass>2052.523600260540</rmass>
<s2n>6.358162691087663</s2n>
<sigmaemg>0.2271115355229085</sigmaemg>
<tauemg>0.2592863792185653</tauemg>
<type>0</type>
</pk>
<pk>
<absi>8139.556797858294</absi>
<area>5510.505549035952</area>
<chisq>144787.1305302842</chisq>
<goodn>61830.38388659134</goodn>
<goodn2>0.9744114790833169</goodn2>
<ind>168567.9791619385</ind>
<lind>168513.0000000000</lind>
<lmass>2084.393509778949</lmass>
<mass>2084.965937876787</mass>
<massemg>2084.934410469683</massemg>
<massgaussian>2084.967434048820</massgaussian>
<meth>4</meth>
<reso>9718.511763424251</reso>
<rind>169096.0000000000</rind>
<rmass>2090.467561274423</rmass>
<s2n>96.17141072490288</s2n>
<sigmaemg>0.08556547724356278</sigmaemg>
<tauemg>0.03550111049935367</tauemg>
<type>0</type>
</pk>
<pk>
<absi>1336.340273738086</absi>
<area>1045.933133861626</area>
<chisq>8988.233698404252</chisq>
<goodn>19166.80104763466</goodn>
<goodn2>0.9540958745013420</goodn2>
<ind>170100.6856491723</ind>
<lind>170035.0000000000</lind>
<lmass>2100.269274060935</lmass>
<mass>2100.955791508322</mass>
<massemg>2100.890934482690</massemg>
<massgaussian>2100.967517471697</massgaussian>
<meth>4</meth>
<reso>8503.931836672118</reso>
<rind>170632.0000000000</rind>
<rmass>2106.512990902480</rmass>
<s2n>15.18862630161742</s2n>
<sigmaemg>0.07991987452714966</sigmaemg>
<tauemg>0.1031897912234854</tauemg>
<type>0</type>
</pk>
<pk>
<absi>9031.084671337596</absi>
<area>7000.160511415779</area>
<chisq>77743.68414815790</chisq>
<goodn>165582.3530768896</goodn>
<goodn2>0.9843582372932963</goodn2>
<ind>173263.3527541137</ind>
<lind>173202.0000000000</lind>
<lmass>2133.497435346706</lmass>
<mass>2134.143731182542</mass>
<massemg>2134.106209201118</massemg>
<massgaussian>2134.145864283924</massgaussian>
<meth>4</meth>
<reso>8788.220283420982</reso>
<rind>173792.0000000000</rind>
<rmass>2139.716619587297</rmass>
<s2n>111.2977222197635</s2n>
<sigmaemg>0.09616621023315020</sigmaemg>
<tauemg>0.04280193561544365</tauemg>
<type>0</type>
</pk>
<pk>
<absi>12282.83721939089</absi>
<area>9932.497685674438</area>
<chisq>1555391.224284377</chisq>
<goodn>11202.25333496104</goodn>
<goodn2>0.9400291621135547</goodn2>
<ind>183763.4740044794</ind>
<lind>183704.0000000000</lind>
<lmass>2245.556443007736</lmass>
<mass>2246.199237862803</mass>
<massemg>2246.183896335529</massemg>
<massgaussian>2246.199738230811</massgaussian>
<meth>4</meth>
<reso>8989.496269530031</reso>
<rind>184375.0000000000</rind>
<rmass>2252.813960899528</rmass>
<s2n>166.5994545741359</s2n>
<sigmaemg>0.1050001675530439</sigmaemg>
<tauemg>0.01567009384643825</tauemg>
<type>0</type>
</pk>
<pk>
<absi>3440.543582783514</absi>
<area>3470.469558460079</area>
<chisq>341170.0823855648</chisq>
<goodn>2643.094633782478</goodn>
<goodn2>0.8776977522293030</goodn2>
<ind>183944.9425623152</ind>
<lind>183868.0000000000</lind>
<lmass>2247.329178082303</lmass>
<mass>2248.161119754015</mass>
<massemg>2248.114938405693</massemg>
<massgaussian>2248.161510773122</massgaussian>
<meth>4</meth>
<reso>7164.499595514633</reso>
<rind>184568.0000000000</rind>
<rmass>2254.903618648132</rmass>
<s2n>46.14874533254882</s2n>
<sigmaemg>0.1251284037616642</sigmaemg>
<tauemg>0.05202063384558642</tauemg>
<type>0</type>
</pk>
<pk>
<absi>1178.217725828123</absi>
<area>748.5295713639664</area>
<chisq>94649.67157175412</chisq>
<goodn>1205.912223874927</goodn>
<goodn2>0.8215040605267703</goodn2>
<ind>185144.7281738396</ind>
<lind>185098.0000000000</lind>
<lmass>2260.647055044148</lmass>
<mass>2261.153784466635</mass>
<massemg>2261.102117932326</massemg>
<massgaussian>2261.189693410836</massgaussian>
<meth>4</meth>
<reso>12487.35719293634</reso>
<rind>185735.0000000000</rind>
<rmass>2267.559711512853</rmass>
<s2n>15.48047692739198</s2n>
<sigmaemg>0.04495081018603742</sigmaemg>
<tauemg>0.1178372664508061</tauemg>
<type>0</type>
</pk>
<pk>
<absi>2298.152827818652</absi>
<area>1997.564625093738</area>
<chisq>46495.36752950726</chisq>
<goodn>16603.74989109264</goodn>
<goodn2>0.9506931318198642</goodn2>
<ind>185331.6075412129</ind>
<lind>185265.0000000000</lind>
<lmass>2262.458297565652</lmass>
<mass>2263.180910166329</mass>
<massemg>2263.125535973801</massemg>
<massgaussian>2263.186805610702</massgaussian>
<meth>4</meth>
<reso>8438.069453322647</reso>
<rind>185941.0000000000</rind>
<rmass>2269.797466769663</rmass>
<s2n>30.96472611772965</s2n>
<sigmaemg>0.09949694792476294</sigmaemg>
<tauemg>0.07078037262863290</tauemg>
<type>0</type>
</pk>
<pk>
<absi>730.9935282874668</absi>
<area>680.1813801017622</area>
<chisq>13305.71930776936</chisq>
<goodn>2556.095312385955</goodn>
<goodn2>0.8756854794594011</goodn2>
<ind>186802.3044372521</ind>
<lind>186728.0000000000</lind>
<lmass>2278.356754317085</lmass>
<mass>2279.165712404809</mass>
<massemg>2279.089507915123</massemg>
<massgaussian>2279.177477427280</massgaussian>
<meth>4</meth>
<reso>7793.366167720759</reso>
<rind>187413.0000000000</rind>
<rmass>2285.819858240182</rmass>
<s2n>9.453834321425426</s2n>
<sigmaemg>0.09530895927673555</sigmaemg>
<tauemg>0.1199066005483473</tauemg>
<type>0</type>
</pk>
<pk>
<absi>2479.589971978981</absi>
<area>2337.925340641969</area>
<chisq>20321.55383867244</chisq>
<goodn>43797.64651324292</goodn>
<goodn2>0.9696034333902052</goodn2>
<ind>193998.1126830263</ind>
<lind>193928.0000000000</lind>
<lmass>2357.412946548535</lmass>
<mass>2358.189435080105</mass>
<massemg>2358.130330018259</massemg>
<massgaussian>2358.195090481629</massgaussian>
<meth>4</meth>
<reso>8213.676909294904</reso>
<rind>194599.0000000000</rind>
<rmass>2364.849441247910</rmass>
<s2n>36.67513077405346</s2n>
<sigmaemg>0.1066075405678930</sigmaemg>
<tauemg>0.07542750306356538</tauemg>
<type>0</type>
</pk>
<pk>
<absi>1670.802782273923</absi>
<area>1633.562921287668</area>
<chisq>30467.59308474943</chisq>
<goodn>11467.37377612639</goodn>
<goodn2>0.9407224183073122</goodn2>
<ind>195350.5936915680</ind>
<lind>195278.0000000000</lind>
<lmass>2372.386556050816</lmass>
<mass>2373.193080792817</mass>
<massemg>2373.124546199340</massemg>
<massgaussian>2373.202401139501</massgaussian>
<meth>4</meth>
<reso>7979.609302224203</reso>
<rind>195951.0000000000</rind>
<rmass>2379.868939477142</rmass>
<s2n>24.82493176144380</s2n>
<sigmaemg>0.1055040922092303</sigmaemg>
<tauemg>0.09436990757740205</tauemg>
<type>0</type>
</pk>
<pk>
<absi>750.8260826773318</absi>
<area>712.2338505579061</area>
<chisq>14104.77533406672</chisq>
<goodn>2114.446573145518</goodn>
<goodn2>0.8636762024386674</goodn2>
<ind>196698.5167708265</ind>
<lind>196624.0000000000</lind>
<lmass>2387.363140910134</lmass>
<mass>2388.193650225156</mass>
<massemg>2388.127273689238</massemg>
<massgaussian>2388.200750747055</massgaussian>
<meth>4</meth>
<reso>7835.058322937774</reso>
<rind>197299.0000000000</rind>
<rmass>2394.891484277604</rmass>
<s2n>10.77919608077584</s2n>
<sigmaemg>0.1108971225362438</sigmaemg>
<tauemg>0.08765943614889693</tauemg>
<type>0</type>
</pk>
<pk>
<absi>491.7635930806273</absi>
<area>558.7422326068190</area>
<chisq>5245.805165290979</chisq>
<goodn>1240.560092993488</goodn>
<goodn2>0.8238873855304311</goodn2>
<ind>200285.7972720326</ind>
<lind>200200.0000000000</lind>
<lmass>2427.381977958266</lmass>
<mass>2428.346229952719</mass>
<massemg>2428.248100331535</massemg>
<massgaussian>2428.368263962563</massgaussian>
<meth>4</meth>
<reso>7058.912247187680</reso>
<rind>200887.0000000000</rind>
<rmass>2435.108371348806</rmass>
<s2n>7.145159118429134</s2n>
<sigmaemg>0.09282174006420974</sigmaemg>
<tauemg>0.2013576561321315</tauemg>
<type>0</type>
</pk>
<pk>
<absi>482.6233288287831</absi>
<area>548.7471359615272</area>
<chisq>3678.433969428288</chisq>
<goodn>3382.584634983171</goodn>
<goodn2>0.8915998383999964</goodn2>
<ind>212651.6374273511</ind>
<lind>212572.0000000000</lind>
<lmass>2568.410924630157</lmass>
<mass>2569.331655218697</mass>
<massemg>2569.243268181614</massemg>
<massgaussian>2569.347753105581</massgaussian>
<meth>4</meth>
<reso>7744.752082402823</reso>
<rind>213234.0000000000</rind>
<rmass>2576.069689584526</rmass>
<s2n>8.556064922522852</s2n>
<sigmaemg>0.1055448430051911</sigmaemg>
<tauemg>0.1441887616474560</tauemg>
<type>0</type>
</pk>
<pk>
<absi>104.5419038985977</absi>
<area>210.2728265261658</area>
<chisq>951.9014145948764</chisq>
<goodn>1096.220323475478</goodn>
<goodn2>0.8132674712212523</goodn2>
<ind>327556.2059746304</ind>
<lind>327474.0000000000</lind>
<lmass>4069.183146506527</lmass>
<mass>4070.380440494465</mass>
<massemg>4070.302147457788</massemg>
<massgaussian>4070.383073543530</massgaussian>
<meth>4</meth>
<reso>9058.005187331197</reso>
<rind>328178.0000000000</rind>
<rmass>4079.442326043752</rmass>
<s2n>10.44287289447578</s2n>
<sigmaemg>0.1742495477660668</sigmaemg>
<tauemg>0.09268498010669646</tauemg>
<type>0</type>
</pk>
<pk>
<absi>314.2312606813713</absi>
<area>653.9437230599948</area>
<chisq>3936.395404607624</chisq>
<goodn>6919.648170989966</goodn>
<goodn2>0.9238343734231479</goodn2>
<ind>357790.9495675435</ind>
<lind>357716.0000000000</lind>
<lmass>4521.582838740224</lmass>
<mass>4522.733781779262</mass>
<massemg>4522.620632940158</massemg>
<massgaussian>4522.752980127368</massgaussian>
<meth>4</meth>
<reso>10860.86558221146</reso>
<rind>358438.0000000000</rind>
<rmass>4532.676157038263</rmass>
<s2n>41.19783236703056</s2n>
<sigmaemg>0.1290377327732131</sigmaemg>
<tauemg>0.1918800208550238</tauemg>
<type>0</type>
</pk>
<pk>
<absi>95.85697805539050</absi>
<area>211.4047457027533</area>
<chisq>1166.675699098748</chisq>
<goodn>950.0589760823950</goodn>
<goodn2>0.8002804247096211</goodn2>
<ind>358832.7907576478</ind>
<lind>358751.0000000000</lind>
<lmass>4537.489552706635</lmass>
<mass>4538.747775188767</mass>
<massemg>4538.636618826382</massemg>
<massgaussian>4538.756952244762</massgaussian>
<meth>4</meth>
<reso>9870.766240589292</reso>
<rind>359486.0000000000</rind>
<rmass>4548.802662060023</rmass>
<s2n>12.48462736488819</s2n>
<sigmaemg>0.1588283169730858</sigmaemg>
<tauemg>0.1597956680361676</tauemg>
<type>0</type>
</pk>
</pklist>
